# Supplementary material for: Annotation of 1350 Common Genetic Variants of the 19 ALDH Multigene Family from Global Human Genome Aggregation Database (gnomAD)
Source: Biomolecules. 2021 Sep 29;11(10):1423. doi: 10.3390/biom11101423 (PMC8533364; doi:10.3390/biom11101423)
Supplement: Supplementary file 1 [file biomolecules-11-01423-s001.zip]

Archive with 1 entries (1 files):
- biomolecules-1366594-supplementary.xlsx
