# Supplementary material for: Annotation of 1350 Common Genetic Variants of the 19 ALDH Multigene Family from Global Human Genome Aggregation Database (gnomAD)
Source: Biomolecules. 2021 Sep 29;11(10):1423. doi: 10.3390/biom11101423 (PMC8533364; doi:10.3390/biom11101423)
Supplement: Supplementary file 1 [file biomolecules-11-01423-s001.zip › biomolecules-1366594-supplementary.xlsx]

## Sheet: Supplementary Table 1
Table S1. Common ALDH1A1 variants with allele frequency >0.1% in at least one the seven ethnic groups. The variants are arranged according to their chromosomal position, RSID, HGVS Consequence, Variant Effect Predictor (VEP) annotation and ethnicity. PolyPhen and SIFT predictions are also listed for missense variants.
				Allele Frequency (%)							Function Prediction
Position	RSIDs	HGVS Consequence	VEP Annotation	African/African-American	East Asian	European (Non-Finnish)	European (Finnish)	Latino/Admixed American	Ashkenazi Jewish	South Asian	PolyPhen	SIFT
75516062	rs8187998	c.*62A>G	3_prime_UTR_variant	0	0.0456885	0	0	0	0	NA	-	-
75567959	rs367550302	c.-43A>G	5_prime_UTR_variant	0	0	0.000109078	0	2.83511e-05	0.009105	0	-	-
75516265	rs150838266	c.1434-69A>T	intron_variant	0.00183655	0	0	0	0	0	NA	-	-
75520857	rs3739960	c.1433+17A>C	intron_variant	0	0.0117411	1.61598e-05	4.04531e-05	0	0	0.000107712	-	-
75520992	rs776417057	c.1359-45delT	intron_variant	0.00700879	0.000649351	0	0	0	0	NA	-	-
75524475	rs376746367	c.1358+43C>T	intron_variant	0	0	7.83604e-05	0	0	0.00861844	0	-	-
75524691	rs8187978	c.1201-16A>G	intron_variant	0.225229	0.000261616	0.00801259	0.0109042	0.0135615	0.00621917	0.0169705	-	-
75524701	rs141807184	c.1201-26T>G	intron_variant	0.00274132	0	8.1412e-06	0	0.00015587	0	0	-	-
75524739	rs8187977	c.1201-64C>T	intron_variant	0.0189612	0	6.48256e-05	0	0	0	NA	-	-
75524743	rs1459102550	c.1201-69delA	intron_variant	0.00241379	0	0	0	0	0	NA	-	-
75524746	rs140270877	c.1201-71A>G	intron_variant	0.00011489	0.0108974	0	0	0	0	NA	-	-
75527078	rs201341791	c.1036-40T>G	intron_variant	0.0072159	0	0	0	0.000214869	0	7.07864e-05	-	-
75527088	rs8187973	c.1036-50T>C	intron_variant	0.0154401	0	2.53233e-05	0	0.000685602	0	0.00011343	-	-
75531801	rs375756175	c.1035+35G>A	intron_variant	0	0	4.60227e-05	0	0	0.0017214	0.00101331	-	-
75531827	rs200764016	c.1035+9A>G	intron_variant	0	0.00153488	0	0	0	0	0	-	-
75532048	rs192586760	c.851-28A>G	intron_variant	0.000709052	0	0.00363645	0.00160909	0.00149277	0	0.00800525	-	-
75533588	rs757517003	c.850+48T>C	intron_variant	0	0	0	0	0.00111737	0	0	-	-
75533601	rs8187954	c.850+35T>G	intron_variant	0.00222739	0	9.15801e-06	0	0.000249543	0	0	-	-
75533624	rs146027677	c.850+12C>T	intron_variant	0.0247766	0	5.56819e-05	0	0.000833383	0	3.39536e-05	-	-
75533767	rs8187953	c.748-29G>C	intron_variant	0.00573836	0.000201532	0.032558	0.0340818	0.0122187	0.0220617	0.0132246	-	-
75539077	rs3739962	c.634-29C>T	intron_variant	0.241501	0.466786	0.496256	0.534524	0.486637	0.45691	0.506434	-	-
75539112	rs8187934	c.634-64C>T	intron_variant	0.0198668	0	6.4834e-05	0	0	0	NA	-	-
75540336	rs8187931	c.633+64C>G	intron_variant	0.0149322	0	0	0	0.00117925	0	NA	-	-
75540388	rs376533427	c.633+12G>A	intron_variant	0.00100385	0.000203583	1.56983e-05	0	0	0	0	-	-
75540556	rs749842101	c.505-28G>T	intron_variant	0	0	8.73404e-05	0.00293644	0	0	0	-	-
75540572	rs2288086	c.505-44C>T	intron_variant	0.00101883	0.066719	0.00158771	0.0338824	0.11004	0.000528318	0.0041844	-	-
75541962	rs8187925	c.504+70T>G	intron_variant	0.0360505	0	0.0236583	0.0204258	0.0129717	0.148276	NA	-	-
75542124	rs191399742	c.443-31T>C	intron_variant	0.00814305	0	0	0	0.000340496	0	0	-	-
75543735	rs552478896	c.442+73A>G	intron_variant	0.00390177	0	0	0	0	0	NA	-	-
75543787	rs534925613	c.442+21A>G	intron_variant	0	0.00141658	0	0	0	0	0.000265851	-	-
75543974	rs8187922	c.313-39_313-38dupTT	intron_variant	0.781754	0.990311	0.894483	0.890016	0.942809	0.928788	0.929884	-	-
75543982	rs200675894	c.313-45T>C	intron_variant	0.0030614	0	8.46869e-06	0	0.000404078	0	0	-	-
75545981	rs116343443	c.172-46G>A	intron_variant	0.00589899	0	1.5671e-05	0	0.00122963	0	0	-	-
75567975	rs750321564	c.-14-45T>G	intron_variant	0	0	0	0	0.00122319	0	0	-	-
75526897	rs190750432	p.Glu393Lys	missense_variant	0	0.00195469	0	0	0	0	0	benign	deleterious
75540504	rs8187929	p.Ile177Phe	missense_variant	0	0.0417506	1.55502e-05	0	2.84398e-05	0	0.000919359	benign	tolerated
75542080	rs139374917	p.Phe152Leu	missense_variant	0.0123377	0	0	0	0.000422144	0	3.37724e-05	benign	tolerated
75543858	rs188688581	p.Arg131His	missense_variant	0	0.00120289	3.87207e-05	0	0	0	3.26669e-05	benign	deleterious
75555153	rs139444933	p.Glu28Lys	missense_variant	0	0	1.77044e-05	0	0	0.00149343	0	possibly_damaging	tolerated
75567931	rs763318094	c.-14-2delA	splice_acceptor_variant	0.036384	0	4.66541e-05	0	0.00161245	0	3.26712e-05	-	-
75520954	rs540688031	c.1359-11_1359-7delTTTTC	splice_region_variant	0	0	0.00104483	0.000120086	0.000405421	0.000979816	0.00107701	-	-
75526866	rs8187974	c.1200+8G>T	splice_region_variant	0.00216329	0.000100271	0.0110129	0.00298543	0.00427157	0.00995361	0.00516306	-	-
75532024	rs772971855	c.851-4G>A	splice_region_variant	0	0	0	0	0	0	0.00130514	-	-
75540393	rs8187930	c.633+7C>A	splice_region_variant	0.0289303	0	5.46849e-05	0	0.00210958	0	0.000201329	-	-
75524604	rs538412035	p.Thr424Thr	synonymous_variant	0	0	0	0	0	0	0.00166688	-	-
75524664	rs61995942	p.Pro404Pro	synonymous_variant	0.00403747	0	0	0	0.000234866	0	0	-	-
75532010	rs199745432	p.Ala287Ala	synonymous_variant	0.000167715	0	0.000479831	0	0.0010352	0	0.00179805	-	-
75545882	rs13959	p.Ser75Ser	synonymous_variant	0.227965	0.466222	0.496894	0.53357	0.485809	0.450357	0.490065	-	-
75555130	rs150630972	p.Gly35Gly	synonymous_variant	0.00893859	0	1.5563e-05	0	0.000169358	0	0	-	-

## Sheet: Supplementary Table 2
Table S2. Common ALDH1A2 variants with allele frequency >0.1% in at least one the seven ethnic groups. The variants are arranged according to their chromosomal position, RSID, HGVS Consequence, Variant Effect Predictor (VEP) annotation and ethnicity. PolyPhen and SIFT predictions are also listed for missense variants.
				Allele Frequency (%)							Function Prediction
Position	RSIDs	HGVS Consequence	VEP Annotation	African/African-American	East Asian	European (Non-Finnish)	European (Finnish)	Latino/Admixed American	Ashkenazi Jewish	South Asian	PolyPhen	SIFT
58247359	rs374606685	c.*36G>A	3_prime_UTR_variant	4.00577e-05	0.000100241	0.00016275	0	0	0	0.0121505	-	-
58306220	rs34036537	c.-90G>C	5_prime_UTR_variant	0.00112812	0	0	0	0.000169358	0	0	-	-
58350281	rs114997951	c.-18A>T	5_prime_UTR_variant	0.00426483	0	0.000158675	0	0.000477251	0.00023872	0.000223454	-	-
58357854	rs34645259	c.-6G>A	5_prime_UTR_variant	0.00815518	0.00011554	0.0463113	0.0465818	0.0244901	0.0687342	0.0108082	-	-
58357861	rs771604926	c.-13C>T	5_prime_UTR_variant	0	0.00234051	1.24589e-05	5.978e-05	0	0	0	-	-
58357890	rs752778568	c.-42C>T	5_prime_UTR_variant	6.22743e-05	0	0.000158139	0.00152714	0	0	0	-	-
58247533	rs4646641	c.1485-66C>A	intron_variant	0.000114811	0.0474359	6.4834e-05	0	0.0212264	0	NA	-	-
58252904	rs35789027	c.1484+64C>T	intron_variant	0.0104478	0	0.000194553	0	0.00235849	0	NA	-	-
58252958	rs189376070	c.1484+10A>C	intron_variant	0.000680926	0.000200461	0.000147483	0	0.0245851	0	0.00957454	-	-
58253062	rs3784263	c.1410-20G>A	intron_variant	0.366543	0.193552	0.463408	0.464346	0.257157	0.349961	0.192144	-	-
58253090	rs146966659	c.1410-48G>A	intron_variant	0.0250814	0	5.54745e-05	0	0.0012705	0.000597253	0	-	-
58253103	rs138003657	c.1410-61C>G	intron_variant	0	0	0.000713082	0.00863558	0	0	NA	-	-
58253106	rs3784262	c.1410-64A>G	intron_variant	0.266605	0.200129	0.466745	0.453576	0.267139	0.337931	NA	-	-
58253107	rs141758881	c.1410-65C>T	intron_variant	0.000458926	0	0.00369554	0.00115141	0	0	NA	-	-
58253269	rs3784260	c.1409+66A>C	intron_variant	0.338624	0.198586	0.468669	0.454205	0.28436	0.348276	NA	-	-
58253294	rs192375952	c.1409+41T>A	intron_variant	0.000601106	0.000200501	0.000147438	0	0.0246356	0	0.00954436	-	-
58253310	rs117694762	c.1409+25C>G	intron_variant	0.00416834	0.000150376	0.0198213	0.0100056	0.00344399	0.000965065	0.004901	-	-
58253550	rs4646633	c.1252-58G>A	intron_variant	0.00929966	0.0378205	0	0	0.00117925	0	NA	-	-
58254163	rs560817974	c.1251+39_1251+46delTTGGGATC	intron_variant	0.000120154	5.01203e-05	0.00145002	3.98216e-05	0.00042337	0.000772052	0.000359454	-	-
58254178	rs35153668	c.1251+32A>T	intron_variant	0.0931592	0.000250652	0.00930258	0.00214968	0.0377018	0.00781702	0.0112062	-	-
58254413	rs181430780	c.1087-39A>G	intron_variant	0.00806064	0	7.77932e-06	0	0.000198244	0	0	-	-
58256055	rs184664871	c.1086+28T>A	intron_variant	0	0.00621554	1.57428e-05	0	2.82326e-05	0.000581959	0	-	-
58256070	rs34666807	c.1086+13T>G	intron_variant	0.00958607	0	3.91923e-05	3.98375e-05	0.000705617	0	3.26733e-05	-	-
58256296	rs4646625	c.902-29G>A	intron_variant	0.377568	0.310428	0.5317	0.540742	0.329699	0.402656	0.279789	-	-
58256329	rs568894798	c.902-62G>A	intron_variant	0.00229727	0	6.48677e-05	0	0	0	NA	-	-
58257904	rs147757955	c.901+19C>A	intron_variant	0.00868973	0	2.32605e-05	0	0.000197539	0	0.000163356	-	-
58258043	rs114229501	c.799-18C>A	intron_variant	0.00192477	0	2.33194e-05	0	2.82502e-05	0	0	-	-
58284890	rs35926838	c.798+13A>T	intron_variant	0.018109	0	2.33071e-05	0	0.00149625	0	0	-	-
58285102	rs35740908	c.684+40dupT	intron_variant	0.0623597	0	0.000209653	7.96242e-05	0.00177815	0	3.26669e-05	-	-
58285124	rs138763874	c.684+19G>A	intron_variant	0.00861378	0	4.65831e-05	0	0.000225772	0	0.000163324	-	-
58285131	rs141814790	c.684+12G>A	intron_variant	4.00609e-05	0	0.00020181	0	0.000112886	0.00347625	6.53296e-05	-	-
58285322	rs768567649	c.556-52delA	intron_variant	0	0.00213806	0	0	0	0	3.30273e-05	-	-
58287358	rs202076416	c.494-21G>A	intron_variant	0	0.00256617	0	0	0	0	0.000294638	-	-
58287366	rs114333284	c.494-29C>G	intron_variant	0.0175761	0	9.11644e-06	0	0.000614117	0	0.000113809	-	-
58287392	rs145691810	c.494-55G>A	intron_variant	0.0187668	0	0.000174642	0	0	0	NA	-	-
58302793	rs140075793	c.493+54G>A	intron_variant	0.0097589	0	0.000129719	0.000287687	0.00118203	0	NA	-	-
58302807	rs192669011	c.493+40A>C	intron_variant	0.000680981	0.000200582	0.000147713	0	0.0256548	0	0.0096305	-	-
58302828	rs184702049	c.493+19C>T	intron_variant	0.00753386	0.000100261	5.43487e-05	0	0.000424737	0	6.55652e-05	-	-
58303002	rs4646591	c.364-26G>C	intron_variant	0.0126183	0.119162	0.0662078	0.0740355	0.0712911	0.0497585	0.084537	-	-
58303025	rs16939661	c.364-49C>T	intron_variant	0.0322992	0.000100503	0.00885592	0.0021564	0.00925138	0.00716776	0.00163602	-	-
58303039	rs34525130	c.364-63A>G	intron_variant	0.0192882	0	0	0	0.00117925	0	NA	-	-
58306022	rs200477326	c.363+34C>T	intron_variant	0.00176211	0	0	0	0	0	0	-	-
58306302	rs35667670	c.222+73C>T	intron_variant	0.00263883	0	0.0192457	0.025331	0.00707547	0.0206897	NA	-	-
58306336	rs571312095	c.222+39C>T	intron_variant	8.01025e-05	0	0	0	0	0	0.00153535	-	-
58306345	rs145997636	c.222+30A>G	intron_variant	0	0.00295769	0	0	0	0	0.000979944	-	-
58306348	rs113958096	c.222+27C>T	intron_variant	0.000921327	0.000100231	0.00565068	0.00143392	0.000988198	0.000482905	0.00150268	-	-
58306528	rs576109035	c.118-49C>A	intron_variant	0	0	8.86179e-06	0	0	0	0.00212655	-	-
58306551	rs4646583	c.118-72C>T	intron_variant	0.0331955	0.123235	0.0580265	0.0676064	0.0744681	0.062069	NA	-	-
58350358	rs73424136	c.117+7374T>A	intron_variant	0.0112514	0	0	0	0	0	NA	-	-
58357686	rs761048686	c.117+45delA	intron_variant	0	0	0	0	5.65291e-05	0.00242813	0	-	-
58571306	rs138060466	c.30+67C>T	intron_variant	0.000574581	0	0.00116611	0.0043153	0.00117925	0	NA	-	-
58254226	rs200804968	p.Arg412Gln	missense_variant	8.01154e-05	5.01253e-05	3.87135e-05	0	0.00299114	0	3.26648e-05	benign	tolerated
58256127	rs4646626	p.Val348Ile	missense_variant	0.379682	0.312694	0.531201	0.539742	0.329674	0.401701	0.281705	benign	tolerated
58256261	rs139464985	p.Tyr303Ser	missense_variant	0	0	0.000421658	0.0019525	5.6494e-05	0	0.000163463	benign	tolerated
58302889	rs115875978	p.Ala151Ser	missense_variant	0.00701066	0	0.000131816	0	0.00028255	0	6.53339e-05	probably_damaging	deleterious
58306448	rs34266719	p.Glu50Gly	missense_variant	0.00020024	0.00496191	0	0	5.64462e-05	0	3.26648e-05	benign	deleterious
58357800	rs143084397	p.Ala17Thr	missense_variant	8.19202e-05	0	0.000671044	0	0.000742857	0.0104332	0.000132899	benign	tolerated
58253490	rs35251510	p.Ile418Ile	splice_region_variant	0.0155837	0.00235565	0.0015683	0.000200803	0.00274042	0.00260668	0.000392208	-	-
58306201	rs531169877	c.223-6dupT	splice_region_variant	0	0	7.77182e-06	0	0	0	0.00705513	-	-
58571401	rs72739147	p.Met1?	start_lost	0.136857	0.0861417	0.12524	0.0972415	0.0837008	0.137047	0.121532	-	-
58247449	rs139785128	p.Arg501Arg	synonymous_variant	0.000360461	0	0.00153911	0.00234835	0.00270896	0.000482905	0.00205775	-	-
58284966	rs144628261	p.Thr245Thr	synonymous_variant	0	5.01203e-05	7.75374e-06	0	2.82215e-05	0	0.0131966	-	-
58285155	rs116291924	p.Ala224Ala	synonymous_variant	0	0	0.000100875	0	0	0	0.0028745	-	-
58302887	rs16939660	p.Ala151Ala	synonymous_variant	0.032059	0.000100241	0.00900167	0.00214985	0.00935081	0.00723659	0.00166623	-	-
58302890	rs112108159	p.Tyr150Tyr	synonymous_variant	0.00124179	0.000150346	9.30478e-05	0	5.65163e-05	0.0025082	3.26669e-05	-	-
58350246	rs183553203	p.Glu6Glu	synonymous_variant	0	0	0	0	0.00148478	0	0	-	-
58357738	rs145381706	p.Tyr37Tyr	synonymous_variant	0.00120792	0	0	0	2.82518e-05	0	0	-	-
58357822	rs35068868	p.Pro9Pro	synonymous_variant	0.00159022	5.134e-05	0	0	2.90647e-05	0	0	-	-

## Sheet: Supplementary Table 3
Table S3. Common ALDH1A3 variants with allele frequency >0.1% in at least one the seven ethnic groups. The variants are arranged according to their chromosomal position, RSID, HGVS Consequence, Variant Effect Predictor (VEP) annotation and ethnicity. PolyPhen and SIFT predictions are also listed for missense variants
				Allele Frequency (%)							Function Prediction
Position	RSIDs	HGVS Consequence	VEP Annotation	African/African-American	East Asian	European (Non-Finnish)	European (Finnish)	Latino/Admixed American	Ashkenazi Jewish	South Asian	PolyPhen	SIFT
101420474	rs560469745	c.*53C>T	3_prime_UTR_variant	0.00138153	0	0.0004549	0	0.0154394	0	NA	-	-
101454981	rs111325102	c.*3G>A	3_prime_UTR_variant	0	0	4.65188e-05	0	2.83511e-05	0.00319026	0	-	-
101455009	rs4646690	c.*31G>C	3_prime_UTR_variant	0.283504	0.0634697	0.0330432	0.0460872	0.0358771	0.0784219	0.0531655	-	-
101455013	rs79203665	c.*35G>A	3_prime_UTR_variant	4.04334e-05	0.0153947	0.00161533	0.0254154	0.000228925	0.000292455	0.00245978	-	-
		c.*35G>T	3_prime_UTR_variant	0.00828886	0	4.70485e-05	0	0.000372003	0	0	-	-
101418027	rs1356699201	c.-27_-5delTGAGACCAGACGCCTCGGGTCAC	5_prime_UTR_variant	0	0.00385109	0.000259336	0.0023015	0	0	NA	-	-
101420052	rs1005970539	c.-61T>C	5_prime_UTR_variant	0.00430633	0	0	0	0	0	NA	-	-
101425398	rs4646654	c.100-74C>T	intron_variant	0.010333	0.00962773	0.00239855	0.0284974	0.00236407	0	NA	-	-
101425619	rs4646655	c.204+43G>T	intron_variant	0.0539664	0.0309502	0.0190859	0.00378788	0.0130457	0.0592468	0.0427572	-	-
101427720	rs146337233	c.205-57C>T	intron_variant	0.0137709	0	0.000129634	0	0.00353774	0	NA	-	-
101427735	rs139297912	c.205-42G>A	intron_variant	0	0.000136949	5.87786e-05	0	0	0	0.00657038	-	-
101427932	rs200775146	c.345+15T>C	intron_variant	0.000697107	0	0.00318332	0.000884881	0.00133015	0.00310337	0.00141055	-	-
101432654	rs76890635	c.346-61A>G	intron_variant	0	0.00706033	0.00239824	0.028481	0	0	NA	-	-
101432681	rs3809521	c.346-34T>C	intron_variant	0.156371	0.0104622	0.00296196	0.0241858	0.00878403	0.0135886	0.00747709	-	-
101432888	rs199883488	c.475+48_475+49dupAT	intron_variant	0.0124835	0.00272374	0.0195472	0.00327704	0.0127608	0.059214	0.0390923	-	-
101432911	rs756996115	c.475+67G>C	intron_variant	0	0	0.00129735	0.000575705	0.00117925	0	NA	-	-
101432913	rs78211647	c.475+69C>G	intron_variant	0.0545475	0	0.000129685	0	0.00235849	0.00689655	NA	-	-
101433108	rs117325892	c.476-42C>T	intron_variant	0.0030961	0.0102826	0.00247568	0.0243373	0.00073742	0.00260469	0.00718989	-	-
101433129	rs118116058	c.476-21C>T	intron_variant	0.00328578	0.0102912	0.00248501	0.0242668	0.000710429	0.0025228	0.00718033	-	-
101433253	rs79200242	c.537+42T>C	intron_variant	0.0175835	0.0104752	0.00272551	0.0244381	0.00161104	0.0138602	0.00736655	-	-
101433264	rs79145913	c.537+53C>T	intron_variant	0.00229727	0.00772201	0.00239793	0.028481	0	0	NA	-	-
101434097	rs3803432	c.538-62A>G	intron_variant	0.00241158	0.00771208	0.00239855	0.0285138	0	0	NA	-	-
101434328	rs28449981	c.666+41C>T	intron_variant	0.00329053	0	0	0	0.000143332	0	0	-	-
101434345	rs78221086	c.666+58A>C	intron_variant	0.000114969	0.00320513	0.000129601	0	0.0117925	0	NA	-	-
101436069	rs112981257	c.667-69C>G	intron_variant	0.000114784	0	0.00064834	0	0.00117925	0.0103448	NA	-	-
		c.667-69C>T	intron_variant	0.00114784	0	0.00298237	0.000863061	0.00235849	0	NA	-	-
101436087	rs76136338	c.667-51G>A	intron_variant	0.0333198	0.000399893	0.000218481	0	0.00242321	0	0.000809585	-	-
101436307	rs4646669	c.780+56C>T	intron_variant	0.134691	0.425546	0.167424	0.156574	0.238208	0.103448	NA	-	-
101436308	rs77522986	c.780+57G>C	intron_variant	0	0.00769231	0.00239917	0.0285138	0	0	NA	-	-
101436310	rs76387598	c.780+59G>A	intron_variant	0.0143447	0	0.000194553	0	0.00117925	0	NA	-	-
101438451	rs150876904	c.883+61C>T	intron_variant	0.00447556	0	0	0	0	0	NA	-	-
101440755	rs117381623	c.884-25G>A	intron_variant	0.000107481	0.0122213	0.00129265	0.024752	0.00026439	0	0.00138936	-	-
101440978	rs116396983	c.1068+14T>C	intron_variant	0.0158898	0	3.98115e-05	0	0.00093894	0	9.96413e-05	-	-
101440988	rs4646674	c.1068+24A>C	intron_variant	0.720717	0.730107	0.622643	0.63614	0.512582	0.661567	0.731788	-	-
101441002	rs751495702	c.1068+38C>G	intron_variant	0	0	0	0	0.00135781	0	0	-	-
101445914	rs28712665	c.1233+22G>A	intron_variant	0.00331299	0	0	0	0.000125923	0	0	-	-
101448571	rs4646686	c.1392-42T>A	intron_variant	0.0443064	0.531785	0.164191	0.184953	0.259	0.19324	0.158166	-	-
101448717	rs189759261	c.1466+30G>A	intron_variant	0.00753991	5.02008e-05	3.10472e-05	0	0.000226629	0	0.00140891	-	-
101448738	rs145132174	c.1466+51C>T	intron_variant	0.0308955	0	0.00013301	0	0.00111213	0.0004901	0.000164799	-	-
101454833	rs572768059	c.1467-73G>A	intron_variant	0.00183697	0	0	0	0	0	NA	-	-
101420155	rs1130737	p.Arg15Gly	missense_variant	0.00184359	0	0.00938423	0.00115438	0.000847458	0.00397059	0.00166093	benign	tolerated
101420275	rs770851706	p.Ala55Thr	missense_variant	0.00100829	0	0.00015021	0	0	0	0	unknown	null
101420330	rs147134026	p.Arg73Leu	missense_variant	0.000232666	0.0501285	0.000131285	0	0.0101266	0	NA	unknown	null
101420413	rs186333333	p.Ala101Thr	missense_variant	0.0263584	0	6.51042e-05	0	0	0	NA	unknown	null
101425495	rs2229182	p.His41Gln	missense_variant	0.00348418	5.01153e-05	0	0	8.46597e-05	0	0	possibly_damaging	tolerated
101427825	rs763601560	p.Gly85Ser	missense_variant	0	0	1.56079e-05	0.00127724	0	0	0	possibly_damaging	deleterious
101432800	rs200486213	p.Phe144Tyr	missense_variant	0	0.00105549	0	0	0	0	0	benign	tolerated
101445815	rs3803430	p.Met386Val	missense_variant	0.283645	0.0632276	0.0271991	0.0448928	0.0337432	0.0690356	0.0496496	benign	tolerated
101447398	rs145630728	p.Asp436Asn	missense_variant	0	0	0.000139349	0	0	0.0048216	6.53296e-05	benign	tolerated
101448629	rs147752643	p.Ala470Thr	missense_variant	8.0141e-05	0.000100251	0.000224566	3.98089e-05	5.65004e-05	0.00308702	6.53339e-05	benign	tolerated
101425581	rs74386167	c.204+5A>C	splice_region_variant	0.0168246	0	3.87459e-05	0	0.00073492	0	6.54236e-05	-	-
101440774	rs4646673	c.884-6C>A	splice_region_variant	0	0.00111483	0	0	0	0	0	-	-
101445900	rs3825924	c.1233+8G>A	splice_region_variant	0.0733516	0.540784	0.184191	0.202506	0.286145	0.214333	0.176815	-	-
101420352	rs761987048	p.Gly80Gly	synonymous_variant	0.000116117	0	0.00136968	0.000537346	0.00123762	0	NA	-	-
101427899	rs146169888	p.Arg109Arg	synonymous_variant	0.000408263	0	0.00244739	0.00213606	0.00176774	0.0001	0.000551496	-	-
101434200	rs757175054	p.Pro193Pro	synonymous_variant	0	0	7.74437e-06	0.00218984	0	0	6.53253e-05	-	-
101434269	rs368919800	p.Leu216Leu	synonymous_variant	0	5.01404e-05	0	0	0	0	0.0014703	-	-
101436161	rs61757679	p.Val230Val	synonymous_variant	0.000161173	0	0.00123126	0.000199601	0.0010185	0.0010628	3.29902e-05	-	-
101436179	rs141807607	p.Phe236Phe	synonymous_variant	0.0022557	0	7.7878e-06	0	2.82869e-05	0	0	-	-
101438314	rs141536472	p.Ala269Ala	synonymous_variant	0.00268408	0.000100231	7.74401e-06	0	5.65931e-05	0	3.27075e-05	-	-
101440841	rs2229183	p.Thr315Thr	synonymous_variant	0.0033175	0	7.90226e-06	0	0.000256996	0	0	-	-
101440883	rs146381363	p.Glu329Glu	synonymous_variant	0.00196298	0	7.75326e-06	0	0.000225912	0	0	-	-
101445766	rs3803431	p.Ile369Ile	synonymous_variant	0	0.0192018	2.32342e-05	0	2.82231e-05	0	0.000163324	-	-
101445793	rs112582857	p.Lys378Lys	synonymous_variant	0.000320487	0	0.000728118	3.98184e-05	0.000762367	0.0338542	0.000130685	-	-
101445802	rs113661159	p.Cys381Cys	synonymous_variant	0.000120279	0.000150708	0.000224946	0.00107621	2.82901e-05	0	0	-	-
101447436	rs146643806	p.Leu448Leu	synonymous_variant	0	0.00175421	1.54828e-05	3.98026e-05	8.46597e-05	0	3.26627e-05	-	-
101447457	rs537488955	p.Ala455Ala	synonymous_variant	0	0	0	0	0	0	0.00186201	-	-
101447478	rs140128387	p.Thr462Thr	synonymous_variant	0.000320821	0	0.000637915	0	0.000142621	0.00193949	0.000362629	-	-
101448628	rs145659258	p.Asn469Asn	synonymous_variant	8.01218e-05	0.000100241	8.51789e-05	0	0.000480063	0.00241173	0.0236851	-	-
101448679	rs200617229	p.Gly486Gly	synonymous_variant	0	0	0	0	0	0	0.00111053	-	-

## Sheet: Supplementary Table 4
Table S4. Common ALDH1B1 variants with allele frequency >0.1% in at least one the seven ethnic groups. The variants are arranged according to their chromosomal position, RSID, HGVS Consequence, Variant Effect Predictor (VEP) annotation and ethnicity. PolyPhen and SIFT predictions are also listed for missense variants
				Allele Frequency (%)							Function Prediction
Position	RSIDs	HGVS Consequence	VEP Annotation	African/African-American	East Asian	European (Non-Finnish)	European (Finnish)	Latino/Admixed American	Ashkenazi Jewish	South Asian	PolyPhen	SIFT
38397355	rs3043	c.*56G>C	3_prime_UTR_variant	0.58608	0.703085	0.740779	0.68365	0.674941	0.865517	NA	-	-
38397363	rs556473929	c.*64G>T	3_prime_UTR_variant	0.00137741	0	0	0	0	0	NA	-	-
38397371	rs188012654	c.*72G>A	3_prime_UTR_variant	0.00505282	0	0	0	0.00117925	0	NA	-	-
38396320	rs1040249628	p.Gly193ValfsTer16	frameshift_variant	0.000400866	0.000702529	0.000124096	0	0.0580017	0.00125604	0.000293964	-	-
		p.Lys344SerfsTer28	frameshift_variant	0.00228604	0	0	0	2.82199e-05	0	0	-	-
38396905	rs201408956	p.Gly388GlufsTer23	frameshift_variant	0.00528719	0.000100241	0.00534122	0.000676752	0.00555869	0.0129219	0.00238437	-	-
38395797	rs139074626	p.Arg18Cys	missense_variant	0.00132265	0	0	0	2.82646e-05	0	0	benign	tolerated
38395983	rs146684909	p.Val80Met	missense_variant	4.01316e-05	0.00260966	7.76289e-06	0	0	0	0	benign	deleterious
38396002	rs2228093	p.Ala86Val	missense_variant	0.0940288	0.379894	0.130777	0.18155	0.326395	0.141063	0.25219	probably_damaging	deleterious
38396008	rs151251560	p.Arg88His	missense_variant	0.00116485	0	2.33107e-05	0	0.000141195	0	6.53509e-05	benign	tolerated
38396065	rs2073478	p.Arg107Leu	missense_variant	0.302816	0.314612	0.603541	0.503393	0.312228	0.700502	0.547533	benign	deleterious
38396092	rs201556556	p.Arg116Gln	missense_variant	0	0.000150346	0.000333163	0.00306529	0	0	3.26669e-05	benign	tolerated
38396226	rs764005152	p.Ile161Val	missense_variant	0	0	0	0	0.00141684	0	0	benign	tolerated
38396239	rs563271105	p.Gly165Val	missense_variant	0	0	0	0	0	0	0.00280917	probably_damaging	deleterious
38396251	rs750698030	p.Cys169Tyr	missense_variant	0	0.00105284	0	0	2.82231e-05	0	0	probably_damaging	deleterious
		p.Arg172Gly	missense_variant	0	0.00114168	0	0	0	0	0	benign	deleterious
38396271	rs113083991	p.Val176Ile	missense_variant	0.000881198	0.0243157	6.20069e-05	0	0.0890821	0	0.000261318	benign	tolerated
38396346	rs199527495	p.Ala201Thr	missense_variant	0.00112296	0	3.10376e-05	0	5.64557e-05	0	3.26648e-05	benign	deleterious
38396350	rs4646773	p.Thr202Ile	missense_variant	0	0.00165463	0	0	0	0	0	benign	deleterious
38396388	rs71504569	p.Pro215Ser	missense_variant	8.04441e-05	0	0.000349509	0	2.82374e-05	0	0.00127401	possibly_damaging	deleterious
38396391	rs200322513	p.Leu216Val	missense_variant	0	0	0	0	0	0	0.00708919	benign	deleterious
38396502	rs4878199	p.Val253Met	missense_variant	0.854438	0.999799	0.955856	0.94796	0.97331	0.956648	0.979093	benign	tolerated
38396571	rs149965590	p.Asp276Asn	missense_variant	0.00105657	0	0.000265874	0	0.00025428	9.71628e-05	0.000163377	benign	tolerated
38396604	rs533684701	p.Gly287Ser	missense_variant	0	5.44247e-05	0	0	0	0	0.00104561	probably_damaging	deleterious
38397154	rs61741825	p.Val470Ala	missense_variant	0.00168269	0	0.00734861	0.00286601	0.00174963	0	0.00450774	probably_damaging	deleterious
38396877	rs142427338	p.Gln378Ter	stop_gained	0.000240385	0	0.00184993	0.000398057	0.000451467	9.6432e-05	0	-	-
38395928	rs2073477	p.Thr61Thr	synonymous_variant	0.225938	0.378849	0.123706	0.168191	0.329599	0.13325	0.251192	-	-
38395940	rs2228094	p.Ile65Ile	synonymous_variant	0.847209	0.999799	0.956822	0.94779	0.973555	0.956694	0.980858	-	-
38396111	rs767408661	p.Leu122Leu	synonymous_variant	0	0	2.32464e-05	0	0	0	0.00133934	-	-
38396309	rs149872309	p.Pro188Pro	synonymous_variant	0	0.0026073	0	0	0	0	0	-	-
38396372	rs145426005	p.Lys209Lys	synonymous_variant	0.00529568	0.000100361	0.00530494	0.000677021	0.00556309	0.0129644	0.00238484	-	-
38396528	rs150776963	p.Thr261Thr	synonymous_variant	0.00383745	5.0221e-05	1.56194e-05	3.98438e-05	0.000367232	0	0.00078416	-	-
38396885	rs150496321	p.Glu380Glu	synonymous_variant	0.00116149	0	0	0	2.82183e-05	0	0	-	-
38396930	rs578187783	p.Gly395Gly	synonymous_variant	0	0	8.79183e-06	0	0	0	0.00222106	-	-
38397044	rs138566728	p.Val433Val	synonymous_variant	0.000160282	0	0.00222215	0.00521538	0.00019755	0.000289296	0	-	-
38397083	rs41278335	p.Ala446Ala	synonymous_variant	0.000961461	0	0.00820967	0.00147293	0.00169348	0.00433944	0.000424615	-	-

## Sheet: Supplementary Table 5
Table S5. Common ALDH1L1 variants with allele frequency >0.1% in at least one the seven ethnic groups. The variants are arranged according to their chromosomal position, RSID, HGVS Consequence, Variant Effect Predictor (VEP) annotation and ethnicity. PolyPhen and SIFT predictions are also listed for missense variants.
				Allele Frequency (%)							Function Prediction
Position	RSIDs	HGVS Consequence	VEP Annotation	African/African-American	East Asian	European (Non-Finnish)	European (Finnish)	Latino/Admixed American	Ashkenazi Jewish	South Asian	PolyPhen	SIFT
125822564	rs571153596	c.*70G>C	3_prime_UTR_variant	0.00126408	0	0	0	0.00117925	0	NA	-	-
125872067	rs56195618	c.*70G>A	3_prime_UTR_variant	0.122644	0	0.0535946	0.0270426	0.0412736	0.1	NA	-	-
125872103	rs546327000	c.*34G>A	3_prime_UTR_variant	0	0	0	0	4.22976e-05	0	0.00313163	-	-
125872136	rs149524705	c.*1C>T	3_prime_UTR_variant	0.00927231	0	4.51692e-05	0	0.000643409	0	0.000159783	-	-
125899853	rs139632792	c.-42C>G	5_prime_UTR_variant	0	0.00106965	2.00997e-05	0	0	0	7.11491e-05	-	-
125825938	rs9282690	c.2483+46G>A	intron_variant	0.0713083	0.0151515	0.0725957	0.0559825	0.0354518	0.0658862	0.0320194	-	-
125828715	rs563935343	c.2377+72C>T	intron_variant	0.000459876	0	0.00226949	0.00316638	0.00117925	0	NA	-	-
125828753	rs146931112	c.2377+34A>G	intron_variant	0.0147979	0	0	0	0.000565771	0	3.28192e-05	-	-
125828970	rs137860341	c.2212-18T>C	intron_variant	0.00917615	0	7.76603e-06	0	0.000678081	0	0	-	-
125831572	rs4646744	c.2211+51_2211+52delGC	intron_variant	0.607573	0.267742	0.39764	0.372046	0.386256	0.427083	NA	-	-
125831575	rs761006848	c.2211+50C>T	intron_variant	0.00282196	0.00534045	0	0	7.39208e-05	0	7.51993e-05	-	-
125831596	rs201854113	c.2211+29G>T	intron_variant	0	0.00301568	0	0	0	0	0	-	-
125831597	rs76803700	c.2211+28G>A	intron_variant	0.00257049	0	5.4396e-05	0	0.000198009	0	3.27011e-05	-	-
125831612	rs570997840	c.2211+13C>T	intron_variant	6.15839e-05	0	0	0	0	0	0.00218883	-	-
125831774	rs569961469	c.2113-51C>A	intron_variant	0.000124347	0	0.000232655	0	0.00023011	0.00265957	0	-	-
125831780	rs185775623	c.2113-57C>T	intron_variant	0	0.0173077	0	0	0	0	NA	-	-
125833384	rs79039027	c.2112+16G>A	intron_variant	0.00953701	0	1.00414e-05	0	0.000662691	0	0	-	-
125833528	rs375916034	c.2013-29C>T	intron_variant	0	0	0.000288356	0.00125392	0	0	0	-	-
125836779	rs13342933	c.2012+69C>T	intron_variant	0.00769938	0	0	0	0	0	NA	-	-
125836796	rs4646742	c.2012+52G>A	intron_variant	0.318977	0.14884	0.0869678	0.0648041	0.0756501	0.1	NA	-	-
125836803	rs4646741	c.2012+45C>T	intron_variant	0.128458	0.167607	0.0976816	0.0718093	0.063764	0.0993468	0.0650361	-	-
125836833	rs4646740	c.2012+15G>C	intron_variant	0.168689	0.164371	0.0933584	0.0711553	0.0636217	0.0983526	0.0644437	-	-
125836978	rs199917770	c.1919-37G>A	intron_variant	0	0.00308216	0	0	5.9538e-05	0	3.58938e-05	-	-
125843153	rs114937509	c.1918+54T>C	intron_variant	0.00241102	0	0	0	0	0	NA	-	-
125843305	rs202221891	c.1831-11C>G	intron_variant	0.00110457	0	0	0	0	0	0	-	-
125843331	rs144344077	c.1831-37C>G	intron_variant	4.17293e-05	0	0.000112212	0	0	0.00168317	0	-	-
125844396	rs146408256	c.1830+63A>G	intron_variant	0.0010333	0	0.00350513	0.000863558	0.00471698	0	NA	-	-
125844575	rs139520845	c.1725-11T>C	intron_variant	0.000933998	0	0.00461232	0.000514756	0.00126913	0.00337173	0.00159021	-	-
125849031	rs873696	c.1724+35G>A	intron_variant	0.661158	0.582295	0.654509	0.620155	0.444758	0.684158	0.479943	-	-
125849047	rs372335625	c.1724+19C>T	intron_variant	0.000579183	0.00128535	0	0	0	0.000106792	3.6491e-05	-	-
125849168	rs147602698	c.1654-32C>T	intron_variant	0.00144792	0	0	0	9.96545e-05	0	0	-	-
125849190	rs373536181	c.1654-54G>C	intron_variant	0.0118173	0	0	0	0	0	NA	-	-
125850169	rs3821451	c.1653+58A>G	intron_variant	0.662489	0.572903	0.645771	0.614565	0.505896	0.655172	NA	-	-
125850178	rs144483835	c.1653+49C>T	intron_variant	0.0224498	0	9.68549e-05	0.000519121	0.00120726	0	0	-	-
125850187	rs145207665	c.1653+40C>G	intron_variant	0.0124702	0	4.25119e-05	0	0.000341233	0	0	-	-
125850193	rs3816366	c.1653+34T>C	intron_variant	0.657609	0.572504	0.646938	0.615215	0.426675	0.658226	0.450311	-	-
125850394	rs200659359	c.1503-17C>T	intron_variant	8.04764e-05	0	0.000925941	0.00132445	0.000285812	0	0	-	-
125850422	rs149133160	c.1503-45G>A	intron_variant	0.000124049	0	0.000280298	0	0.000388245	0	0.00104948	-	-
125850423	rs112399047	c.1503-46C>T	intron_variant	0.0093669	0	3.49565e-05	0	0.000606686	0	3.89499e-05	-	-
125850434	rs2305227	c.1503-57G>A	intron_variant	0.325121	0.372272	0.500715	0.501438	0.362028	0.5	NA	-	-
125854305	rs112318883	c.1502+73G>C	intron_variant	0.229499	0.000153233	0.000569207	0.000503018	0.0113965	0	0.00848281	-	-
125854311	rs758835960	c.1502+66delG	intron_variant	0.320732	0.388932	0.429545	0.368887	0.317094	0.494363	0.412411	-	-
125854312	rs550167600	c.1502+66G>T	intron_variant	0.0227043	0	0.000118215	0.000496032	0.00137382	0	0	-	-
125854328	rs200745673	c.1502+50G>A	intron_variant	0.0141178	0	8.66026e-06	0	0.00072679	0	0	-	-
125854341	rs369745670	c.1502+37C>T	intron_variant	0.000172236	0	0.00187804	0.00126582	0.000524303	0	0.00106617	-	-
125854356	rs113940514	c.1502+22G>A	intron_variant	0.0206172	0	4.10759e-05	0	0.00122048	0	0.000104646	-	-
125854360	rs770765401	c.1502+18A>C	intron_variant	0.000690417	0.00270693	0.000337655	0.000598166	0.000222138	0	0.000281017	-	-
125854518	rs572207996	c.1375-25_1375-14delTGTCATGGCTCT	intron_variant	0.00189552	0	0	0	4.08397e-05	0	0	-	-
125854533	rs113431384	c.1375-28A>G	intron_variant	0.0699074	0.000154345	0.000232627	0.000482021	0.00385675	0	0.00864079	-	-
125854563	rs72967721	c.1375-58G>T	intron_variant	0.0113636	0	6.48424e-05	0	0	0	NA	-	-
125855562	rs9282695	c.1374+45C>G	intron_variant	0.0512994	0	0.000104064	0	0.00315371	0.000796722	4.3875e-05	-	-
125856826	rs199706255	c.1107-23A>C	intron_variant	0	0.00145393	0	0	0	0	3.27525e-05	-	-
125865631	rs200978365	c.1106+47G>A	intron_variant	0	0	0.000675469	0.0185366	0	0	0	-	-
125869389	rs1358527254	c.889-20_889-16delAGAAA	intron_variant	0.131411	0	0.00483387	0.0204635	0.00943841	0.00274286	0.0107958	-	-
125869420	rs185598381	c.889-46G>T	intron_variant	0.00120395	0	0.00719535	0.00417068	0.00149724	0.00201756	0.00212228	-	-
125872443	rs78132762	c.751-19A>G	intron_variant	0.12803	0.000100442	0.00181577	0.000648982	0.0105098	0.0141364	0.00754221	-	-
125872473	rs4646711	c.751-49C>T	intron_variant	0	0.0107735	2.58549e-05	0	2.95159e-05	0.000265816	0.000131648	-	-
125872485	rs148078953	c.751-61G>A	intron_variant	0.00332798	0	0	0	0	0	NA	-	-
125873372	rs185865705	c.750+25C>T	intron_variant	0.0015625	0	0	0	8.47937e-05	0	0	-	-
125874186	rs112677285	c.660+59G>A	intron_variant	0.00264004	0	0	0	0.00117925	0	NA	-	-
125874230	rs144905055	c.660+15C>T	intron_variant	0.0137825	0	0.000314263	0	0.00207372	0.00188231	0	-	-
125874388	rs2276731	c.559-42G>A	intron_variant	0.84938	0.749668	0.817112	0.875612	0.842763	0.843686	0.898607	-	-
125876384	rs201821974	c.393-33G>A	intron_variant	0.00515757	5.05204e-05	1.62536e-05	0	5.78269e-05	0	0.000104544	-	-
125876421	rs192780583	c.393-70G>C	intron_variant	0.000229674	0	0.00103869	0	0	0	NA	-	-
125877217	rs7651908	c.392+31C>T	intron_variant	0.154242	0	0.000454798	0	0.00652851	0	0.000361239	-	-
125877491	rs72967763	c.158-9G>A	intron_variant	0.00673239	0	0.00102713	0	0.00110207	0.00562342	0.0066431	-	-
125878345	rs543791731	c.158-863A>G	intron_variant	6.59805e-05	0	0	0	0	0	0.0136938	-	-
125878370	rs4646702	c.158-888G>C	intron_variant	0.0932841	0.022859	0.140426	0.112452	0.0583169	0.103284	0.0705202	-	-
125824719	rs72965956	p.Ala845Ser	missense_variant	0.0232735	0	2.32252e-05	0	0.00152387	0	0	benign	tolerated
125826003	rs4646750	p.Ile822Val	missense_variant	0.117058	0.0153854	0.0722669	0.0415903	0.0385788	0.0658631	0.0319788	benign	tolerated
125826059	rs1127717	p.Asp803Gly	missense_variant	0.221581	0.132932	0.199817	0.11934	0.115052	0.266358	0.225405	benign	deleterious
125826072	rs150451673	p.Thr799Ala	missense_variant	0.00520666	0	7.7409e-06	0	5.64334e-05	0	3.26627e-05	benign	tolerated
125828823	rs201903896	p.Thr781Ala	missense_variant	4.00641e-05	0	0.000534246	0.000199251	0.000395235	0.00212273	0	benign	deleterious
125828838	rs200292180	p.Val776Met	missense_variant	0.000160205	0.00115265	7.74377e-06	0	0.000112937	0	0	probably_damaging	deleterious
125828918	rs200819795	p.Pro749Leu	missense_variant	0	0	2.32288e-05	0.00139398	2.82326e-05	0	0	benign	tolerated
125831633	rs150562024	p.Arg735Gly	missense_variant	4.00994e-05	0	0.000263296	0	0.000310559	0.00154321	0.000555265	possibly_damaging	tolerated
125844467	rs555712941	p.Pro608Thr	missense_variant	0	0.00166352	0	0	0	0	0	probably_damaging	deleterious
125854409	rs2276724	p.Ser491Gly	missense_variant	0.132844	0.218657	0.159371	0.126486	0.0969264	0.146818	0.082605	possibly_damaging	deleterious
125855608	rs9282697	p.Ser458Asn	missense_variant	0.00476532	0	1.1104e-05	0	7.29076e-05	0	0	probably_damaging	deleterious
125855665	rs9282691	p.Glu439Ala	missense_variant	0.207907	0.000102522	0.000493344	0.000536304	0.0103577	0	0.00722774	probably_damaging	deleterious
125855726	rs116683776	p.Val419Met	missense_variant	0.0246749	0	5.4518e-05	0	0.00099167	0	3.29142e-05	benign	deleterious
125856688	rs144521878	p.Asp408His	missense_variant	0.000240346	0.0118319	7.74785e-06	0	0	0	0.000522842	possibly_damaging	deleterious
125865685	rs138238499	p.Val367Ile	missense_variant	0.000280426	0.001153	6.20405e-05	0	0.00333296	9.6581e-05	0.000228998	benign	tolerated
125865756	rs149806671	p.Arg343Gln	missense_variant	0.00100426	0	0.000295031	0	0.000707054	0.0224025	0.000197407	possibly_damaging	deleterious
125865766	rs2886059	p.Val340Phe	missense_variant	0.367432	0.211511	0.157831	0.118177	0.11153	0.155196	0.0977019	possibly_damaging	tolerated
125869354	rs143851048	p.Gln303His	missense_variant	0.00114613	0	0	0	0	0	0	possibly_damaging	deleterious
125872261	rs41266445	p.Cys120Tyr	missense_variant	0.122284	5.01253e-05	0.057358	0.0283165	0.0346901	0.110521	0.0329609	benign	deleterious
125872277	rs3821467	p.Arg115Trp	missense_variant	0	0.0121792	8.51591e-05	0	0.000112867	0	0.00048994	possibly_damaging	deleterious
125872384	rs3796191	p.Leu264Pro	missense_variant	0.0678468	0.0170409	0.0447937	0.0757213	0.128571	0.0211431	0.0486474	probably_damaging	deleterious
125873404	rs199519280	p.Cys248Tyr	missense_variant	0	0	0.000108483	0.0017914	0	0	0	probably_damaging	deleterious
125874333	rs766078965	p.Arg191Thr	missense_variant	0	0.00103859	0	0	0	0	0	benign	deleterious
125877260	rs200549529	p.Ser127Leu	missense_variant	0	0	9.32124e-05	0	0.000148527	0.00382602	3.44614e-05	possibly_damaging	deleterious
125877290	rs149080804	p.Pro117Leu	missense_variant	0.000121704	0	0.00111488	4.03161e-05	0.00031298	0	0.000198255	probably_damaging	deleterious
125879755	rs143122118	p.Gly33Asp	missense_variant	0.000960999	5.01153e-05	0.00671084	0.00350346	0.00392301	0.000289296	0.00173135	probably_damaging	deleterious
125873463	rs558815366	c.352-1G>A	splice_acceptor_variant	0	0	8.52079e-05	3.98026e-05	2.8231e-05	0	0.0114973	-	-
125854377	rs369327706	c.1502+1G>A	splice_donor_variant	4.07664e-05	0	7.11395e-05	0.00373978	0	0	0	-	-
125825978	rs181000306	c.2483+6G>A	splice_region_variant	0.000921179	0	0.0118908	0.0304445	0.00155227	0.00173645	0.000947279	-	-
125828782	rs41265741	c.2377+5G>A	splice_region_variant	0.000480769	0	0.00256917	0.00141175	0.000536693	0	0.00127451	-	-
		c.1830+7G>C	splice_region_variant	0.00125715	0	0	0	0	0	0	-	-
125850381	rs2305228	c.1503-4T>C	splice_region_variant	0.865844	0.578204	0.658191	0.639712	0.456022	0.684549	0.486388	-	-
125855599	rs2305229	c.1374+8C>A	splice_region_variant	0.182408	0.210537	0.158174	0.118773	0.1071	0.155472	0.0905216	-	-
125873491	rs202185176	c.661-5C>T	splice_region_variant	4.00737e-05	5.01253e-05	3.87651e-05	0	0.000395324	0	0.0279339	-	-
125877253	rs115046141	c.351+6C>T	splice_region_variant	0.00391857	0	0	0	3.08318e-05	0	0	-	-
125831672	rs780671030	p.Arg722Ter	stop_gained	0	0	0	0.00175153	2.82279e-05	0	0	-	-
125876306	rs752886087	p.Trp146Ter	stop_gained	0	0.00100241	0	0	0	0	0	-	-
125822643	rs149505168	p.Phe910Phe	synonymous_variant	0	5.44425e-05	3.55353e-05	0	5.80417e-05	0.00468221	0	-	-
125828797	rs145429013	p.Val789Val	synonymous_variant	0.000240365	0	0.00120302	0.000159962	0.000197684	0	0	-	-
125828800	rs76009701	p.Gln788Gln	synonymous_variant	0.0173906	0	2.32771e-05	0	0.00132738	0	6.53253e-05	-	-
125831637	rs139545472	p.Phe733Phe	synonymous_variant	8.01732e-05	5.01404e-05	0.000123879	0.00184532	0	0	0	-	-
125836862	rs147597514	p.Lys666Lys	synonymous_variant	0.000602942	0	0.00436209	0.0218916	0.000197885	0.00174115	0.000983736	-	-
125836880	rs140053158	p.Gly660Gly	synonymous_variant	0.00160449	0	0	0	0.000141227	0	3.27011e-05	-	-
125854404	rs114109734	p.Ala492Ala	synonymous_variant	0.00989216	0	1.57198e-05	0	0.000656952	0	0	-	-
125855616	rs139437435	p.Thr455Thr	synonymous_variant	0.00250376	0	0.00015867	0.000143761	0.000106421	0.000109099	8.12084e-05	-	-
125855634	rs9282694	p.Ser449Ser	synonymous_variant	0.000235849	0	0.00218746	0.00109389	0.00255956	0.000212089	0.0010044	-	-
125856695	rs2305230	p.Leu405Leu	synonymous_variant	0.392966	0.212839	0.159642	0.119962	0.114042	0.155635	0.0988433	-	-
125856728	rs34720838	p.Phe394Phe	synonymous_variant	0.0249539	0	5.42089e-05	0	0.000987808	0	3.26627e-05	-	-
125872293	rs16837178	p.Asp294Asp	synonymous_variant	0.122646	5.01153e-05	0.0575693	0.0289336	0.0347669	0.110897	0.0329566	-	-
125872416	rs114624556	p.Thr253Thr	synonymous_variant	0.000521209	0	0.00368129	0.0180155	0.000482955	0	0.000429951	-	-
125876228	rs191961724	p.Thr172Thr	synonymous_variant	0	0.00856971	1.54974e-05	0	0	0	0	-	-
125876273	rs150172243	p.Leu157Leu	synonymous_variant	0.0101747	0	4.64526e-05	0	0.000366983	0	0	-	-
125876285	rs138630452	p.Thr153Thr	synonymous_variant	0.000240442	0	0.00183556	0.000358252	0.000479874	0	3.26691e-05	-	-
125876321	rs149253309	p.Gly141Gly	synonymous_variant	0.00176565	0	7.76072e-06	0	0.000451901	0	0	-	-
125876348	rs75629481	p.Thr132Thr	synonymous_variant	0.00140947	0	0	0	8.50244e-05	0	0	-	-
125877376	rs139827128	p.Ala88Ala	synonymous_variant	0.000160269	0	0.00164148	0.000119427	0.00197617	0.0121528	0.00209041	-	-

## Sheet: Supplementary Table 6
Table S6. Common ALDH1L2 variants with allele frequency >0.1% in at least one the seven ethnic groups. The variants are arranged according to their chromosomal position, RSID, HGVS Consequence, Variant Effect Predictor (VEP) annotation and ethnicity. PolyPhen and SIFT predictions are also listed for missense variants.
				Allele Frequency (%)							Function Prediction
Position	RSIDs	HGVS Consequence	VEP Annotation	African/African-American	East Asian	European (Non-Finnish)	European (Finnish)	Latino/Admixed American	Ashkenazi Jewish	South Asian	PolyPhen	SIFT
105418130	rs7303849	c.*72T>C	3_prime_UTR_variant	0.0604181	0	0.000259336	0	0.00825472	0	NA	-	-
105418135	rs190294019	c.*67T>C	3_prime_UTR_variant	0.00344274	0	0.000453897	0	0	0	NA	-	-
105418199	rs146229377	c.*3C>A	3_prime_UTR_variant	0	0.00290756	0	0	0	0	0.000359548	-	-
105478245	rs1473795955	c.-59_-32delTGCGCCGCCCGCCTGCCTCCCGCGCTGC	5_prime_UTR_variant	0.00121332	0	0	0	0.0020908	0	0	-	-
105478273	rs908773519	c.-70_-60delCGCGCCCAGGC	5_prime_UTR_variant	0.00437486	0	6.49098e-05	0	0	0	NA	-	-
105418294	rs7304326	c.2717-37C>T	intron_variant	0.391085	0.492144	0.123428	0.186659	0.133779	0.11157	0.154707	-	-
105418302	rs1417012225	c.2717-47_2717-46delAT	intron_variant	0.0021308	0	1.57821e-05	0	2.84738e-05	0	0	-	-
105420286	rs369479833	c.2716+37T>C	intron_variant	0.00104309	0	0	0	2.83559e-05	0	0	-	-
105425483	rs552458085	c.2410+64A>T	intron_variant	0.00160698	0	0	0	0	0	NA	-	-
105425486	rs569445283	c.2410+61G>A	intron_variant	0.00114811	0	6.48593e-05	0	0	0	NA	-	-
105425487	rs182750218	c.2410+60C>T	intron_variant	0.00126234	0	6.48256e-05	0	0.00117925	0	NA	-	-
105425511	rs78104738	c.2410+36G>A	intron_variant	0.00197517	0	8.02594e-06	0	0.000214369	0	0.000206996	-	-
105425520	rs372028728	c.2410+27C>T	intron_variant	0	0	0.000212672	0.00201207	5.8924e-05	0.000203252	3.32845e-05	-	-
105425740	rs535330336	c.2245-28G>C	intron_variant	0	0.00589956	0	0	2.87637e-05	0	0	-	-
105425759	rs555031232	c.2245-47T>C	intron_variant	0	0.00107176	0	0	0	0	3.6539e-05	-	-
105428053	rs1036820756	c.2244+23_2244+24delCT	intron_variant	0.00100855	0	0	0	0	0	0	-	-
105431834	rs367916720	c.2145+47G>A	intron_variant	0	0	0	0	0	0	0.00255171	-	-
105431835	rs10861315	c.2145+46A>C	intron_variant	0.184613	0.266711	0.384295	0.349401	0.337338	0.309033	0.533541	-	-
105432005	rs770072453	c.2046-34_2046-26dupACTAAATGC	intron_variant	0.00109881	0	0	0	5.67183e-05	0	0	-	-
105432019	rs752158957	c.2046-41_2046-40delGA	intron_variant	0.296549	0.248676	0.0730574	0.1129	0.0838082	0.0843783	0.0732287	-	-
		c.2046-43_2046-40delGAGA	intron_variant	0.0478073	0.0122773	0.00197988	0.00161044	0.00447169	0.00261233	0.00218735	-	-
		c.2046-45_2046-40delGAGAGA	intron_variant	0.00245627	0.000561708	0.000151402	0	0.000216372	0.00039185	0	-	-
105432038	rs76971370	c.2046-58A>T	intron_variant	0.00128961	0.00594059	0.00128535	0.00112697	0	0	NA	-	-
		c.2046-60_2046-59dupTG	intron_variant	0.00681651	0	0.000401671	0	0	0	NA	-	-
		c.2046-88_2046-59delTGTGTGTGTGTTTGTGTGTGTGTGTGTGTG	intron_variant	0.0147384	0	0	0	0	0	NA	-	-
		c.2046-90_2046-59delTGTGTGTGTGTGTTTGTGTGTGTGTGTGTGTG	intron_variant	0.00257922	0	0	0	0	0	NA	-	-
105432040	rs11112328	c.2046-60T>A	intron_variant	0.241472	0.290453	0.385581	0.375194	0.350309	0.336449	NA	-	-
105432042	rs73179912	c.2046-62T>A	intron_variant	0.170383	0.00791855	0.141489	0.13083	0.0854701	0.12963	NA	-	-
105432043	rs1473843490	c.2046-77_2046-64delTTGTGTGTGTGTGT	intron_variant	0.00106067	0	0.00118702	0.000691563	0.00236967	0	NA	-	-
105432044	rs1161557651	c.2046-64T>A	intron_variant	0.00958671	0	0.000805585	0	0.00485437	0	NA	-	-
105432047	rs878866416	c.2046-77_2046-68delTTGTGTGTGT	intron_variant	0.1482	0.0040568	0.124293	0.104421	0.0758123	0.109375	NA	-	-
105432049	rs879242336	c.2046-77_2046-70delTTGTGTGT	intron_variant	0.012154	0.00857843	0.012801	0.00328587	0.0130435	0.00543478	NA	-	-
105432051	rs1482896199	c.2046-77_2046-72delTTGTGT	intron_variant	0.0101027	0.15415	0.0282229	0.0372093	0.0984252	0.101124	NA	-	-
105432053	rs1212478279	c.2046-77_2046-74delTTGT	intron_variant	0.0541775	0.147321	0.241744	0.26182	0.190813	0.137755	NA	-	-
105432055	rs1035379210	c.2046-77_2046-76delTT	intron_variant	0.043945	0.0366795	0.0781567	0.0587727	0.0789474	0.0315789	NA	-	-
105433463	rs4964120	c.2045+28G>A	intron_variant	0.165422	0.264662	0.381947	0.347604	0.333951	0.306985	0.52857	-	-
105433600	rs780445779	c.1952-16T>C	intron_variant	0	0	0	0	0	0	0.00114342	-	-
105433607	rs4964318	c.1952-23C>T	intron_variant	0.725251	0.760215	0.517493	0.544744	0.482194	0.441813	0.690263	-	-
105433635	rs554423553	c.1952-51C>T	intron_variant	8.03923e-05	0.000251534	1.55804e-05	0	8.51209e-05	0	0.00154159	-	-
105433646	rs188372696	c.1952-62G>A	intron_variant	0.00574449	0	0	0	0	0	NA	-	-
105433656	rs113025441	c.1952-72G>T	intron_variant	0.00149494	0	0	0	0	0	NA	-	-
105434482	rs773406617	c.1864-10T>C	intron_variant	0	0	0	0	0.00127219	0	0	-	-
105434502	rs189810793	c.1864-30A>G	intron_variant	0.000120173	0	0.000907146	0.0129912	0.000141115	0	0	-	-
105434533	rs10861316	c.1864-61G>T	intron_variant	0.169312	0.271557	0.3854	0.339389	0.346336	0.340278	NA	-	-
105440421	rs10861324	c.1863+67A>C	intron_variant	0.318422	0.491558	0.391251	0.349078	0.391509	0.355172	NA	-	-
105440459	rs117734651	c.1863+29T>C	intron_variant	0.000562882	0.0776053	0.0014404	0.00752421	0.00462355	0.000586281	0.00816112	-	-
105440757	rs182759036	c.1687-10C>T	intron_variant	0.00176438	0	7.74869e-06	0	0.000452412	0	3.27054e-05	-	-
105443613	rs114749952	c.1686+73A>C	intron_variant	0.0134298	0	0	0	0	0	NA	-	-
105443872	rs199763984	c.1536-36T>C	intron_variant	0.00407397	0	4.34235e-05	0	0.0003615	0	0	-	-
105444410	rs118150892	c.1536-574G>A	intron_variant	0.00493912	0	0.0136871	0.00172612	0.0817536	0.00344828	NA	-	-
105444437	rs538927810	c.1536-601G>A	intron_variant	0.0039322	0	0	0	0.000163975	0	0	-	-
105444441	rs78226033	c.1536-605C>G	intron_variant	0.00163021	0	0	0	4.10038e-05	0	0	-	-
		c.1536-605C>T	intron_variant	0.0090341	0	4.80877e-05	0	0.000902083	0.000119933	0	-	-
105444533	rs575540823	c.1536-697C>T	intron_variant	0	0	0	0	0	0.000134844	0.0169318	-	-
105445798	rs61938827	c.1535+70G>T	intron_variant	0.159741	0.380645	0.465266	0.426514	0.375297	0.573427	NA	-	-
105445840	rs371241563	c.1535+28T>C	intron_variant	0.00483746	0	0	0	7.92393e-05	0	0	-	-
105446034	rs201448436	c.1408-39T>C	intron_variant	8.96057e-05	0	0.000225571	0	0.00016072	0.0388504	0	-	-
105446552	rs56188643	c.1407+38A>G	intron_variant	0.186846	0.391685	0.47388	0.416586	0.362012	0.581824	0.507009	-	-
105446566	rs61261767	c.1407+24A>G	intron_variant	0.0546737	0	0.000116442	0	0.00223974	0	6.55179e-05	-	-
105446719	rs56118650	c.1288-10C>A	intron_variant	0.186782	0.391018	0.472505	0.416433	0.361277	0.582026	0.508065	-	-
105451776	rs141957012	c.1287+75C>G	intron_variant	0.00481983	0	0	0	0.00118203	0	NA	-	-
105454692	rs183356875	c.1139+67A>G	intron_variant	0	0.00771208	0.000260044	0.00260116	0	0	NA	-	-
105454748	rs199509844	c.1139+11G>A	intron_variant	0.000440635	0	0.0002943	0	0.000112911	0.00260567	0.000490004	-	-
105454863	rs71468237	c.1048-13C>T	intron_variant	0.0350265	0.000852643	0.110536	0.142333	0.045927	0.148667	0.054902	-	-
105454888	rs201302270	c.1048-38C>T	intron_variant	0	0	0.000343251	0.00696457	2.83206e-05	0	0.000163859	-	-
105455605	rs182721172	c.922-75G>T	intron_variant	0.0021804	0	0	0	0	0	NA	-	-
105456625	rs569700818	c.921+40delA	intron_variant	0.00187281	0	0	0	9.5761e-05	0	0	-	-
105456866	rs12372293	c.787-66C>T	intron_variant	0.0256145	0	0.137425	0.134638	0.0675355	0.196552	NA	-	-
105462690	rs76608339	c.429-28T>C	intron_variant	0.00702491	0	9.25909e-06	0	0.000206975	0	5.28262e-05	-	-
105462707	rs201598516	c.429-45G>C	intron_variant	0.00204775	0	0	0	0.000271186	0	0	-	-
105464327	rs538881039	c.428+21T>C	intron_variant	0	0.00184049	0	0	0	0	0	-	-
105464601	rs777696205	c.194-20delA	intron_variant	0.045444	0.00129534	6.68807e-05	0.000644745	0.00130548	0	NA	-	-
		c.194-20dupA	intron_variant	0.0145654	0	0.000133761	0.000322373	0.00130548	0	NA	-	-
105464639	rs142499729	c.194-57T>C	intron_variant	0.000688547	0	0.00388802	0.000288018	0	0	NA	-	-
105467629	rs200563556	c.193+10T>A	intron_variant	0.00408687	0	0	0	5.65323e-05	0	0	-	-
105467822	rs151327020	c.49-39T>C	intron_variant	0.00773547	0	3.10776e-05	0	0.000679117	0	0	-	-
105478095	rs115423782	c.48+72G>A	intron_variant	0.202023	0	0.000259572	0	0.0141509	0	NA	-	-
105418221	rs149263780	p.Thr918Met	missense_variant	4.00962e-05	0.000702036	0.000201675	0	0.000282438	0.0237681	6.53595e-05	probably_damaging	deleterious
105425570	rs144770528	p.Gly796Glu	missense_variant	0.000240288	0	0.00134742	0.0135813	0.00042337	0	6.53253e-05	probably_damaging	deleterious
105425613	rs115446211	p.Tyr782His	missense_variant	0.00296474	0	6.96789e-05	0	0.000197528	0	0	possibly_damaging	deleterious
105425657	rs186655399	p.His767Arg	missense_variant	0	0.00119604	0	0	0	0	6.53296e-05	probably_damaging	deleterious
105425660	rs201683661	p.Asp766Val	missense_variant	0	0	0.000278694	0.00107484	0	0	0	possibly_damaging	deleterious
105428124	rs140127163	p.Arg733Gln	missense_variant	0.00116588	0	2.33024e-05	0	0	0	0	probably_damaging	deleterious
105440705	rs79696650	p.Leu577Val	missense_variant	0	0.0247143	0	0	8.46501e-05	9.6432e-05	0.000391952	possibly_damaging	deleterious
105440719	rs75238381	p.Arg572His	missense_variant	0.000640872	0.0386505	0.000147068	0.00258717	0.000197517	0	0.000751241	benign	deleterious
105443792	rs573067546	p.Ile527Thr	missense_variant	0	0	3.55006e-05	0	0	0	0.00293048	probably_damaging	deleterious
105445917	rs187752137	p.Gly496Ser	missense_variant	0	0.00106168	1.5526e-05	0	0	0	3.28558e-05	possibly_damaging	deleterious
105445974	rs140095224	p.Ala477Thr	missense_variant	0	0.00196423	7.04446e-05	0	0	0.000487805	0	benign	deleterious
105451994	rs376400685	p.Val382Ile	missense_variant	0	5.61041e-05	6.28761e-05	0	0	0.00318668	0.0123552	benign	tolerated
105455466	rs144485296	p.Thr329Met	missense_variant	0.000280359	0.00405974	7.74138e-06	0	5.64398e-05	0	0	benign	tolerated
105456746	rs201837000	p.Pro281Ser	missense_variant	0	0	1.75892e-05	0	0	0.00287756	0	benign	tolerated
105460432	rs148547886	p.Leu204Phe	missense_variant	0.000560808	0	0.00106081	0.000199045	0.000649461	0	6.53381e-05	probably_damaging	deleterious
105462528	rs550919255	p.Arg188Gln	missense_variant	4.37025e-05	0	0	0	3.56049e-05	0	0.00123782	benign	deleterious
105464439	rs199841702	p.Pro113Ala	missense_variant	0	0.00350807	2.32245e-05	0	0	0	0	probably_damaging	deleterious
105464552	rs201774991	p.Val75Ala	missense_variant	0.00140202	0	0	0	2.82662e-05	0	0	possibly_damaging	deleterious
105467708	rs142554052	p.Arg42Cys	missense_variant	4.00513e-05	0.00170409	0.000278694	0	0.000112867	0	0	benign	deleterious
105440597	rs749459447	c.1758-4G>A	splice_region_variant	0	0	0	0	0.00166507	0	0	-	-
105456659	rs144208388	c.921+7G>A	splice_region_variant	0.0162043	0	0	0	0.000706964	0	0	-	-
105440542	rs146023221	p.Trp603Ter	stop_gained	0	0	0.000805615	0.000318471	0.000169358	0.00135109	0.000849285	-	-
105464395	rs149872895	p.Tyr127Ter	stop_gained	0.00292562	0	7.74641e-06	0	0.000112873	0	0	-	-
105420357	rs147700070	p.Gly894Gly	synonymous_variant	4.00802e-05	0.0220573	2.32457e-05	0	0	0	0.00143716	-	-
105433523	rs4964317	p.Gly671Gly	synonymous_variant	0.184238	0.265275	0.382359	0.348017	0.335925	0.307759	0.529337	-	-
105433580	rs374695485	p.Gly652Gly	synonymous_variant	4.00545e-05	0.00100231	7.74198e-06	0	0	0	0.000163335	-	-
105434467	rs11112330	p.Thr623Thr	synonymous_variant	0.166119	0.265293	0.382566	0.347802	0.335309	0.307833	0.529333	-	-
105443698	rs535895849	p.Cys558Cys	synonymous_variant	0	0	1.7723e-05	0	2.99886e-05	0	0.00424614	-	-
105459120	rs570455250	p.Gln237Gln	synonymous_variant	0	0	0	0	0	0	0.00202535	-	-
105464407	rs147555507	p.Gly123Gly	synonymous_variant	0.00116205	0	4.64677e-05	0	8.46501e-05	0	3.26627e-05	-	-
105464410	rs137941460	p.His122His	synonymous_variant	0.000160295	0.0119286	0.000116157	0	0	0	3.26627e-05	-	-
105464485	rs74449999	p.Ser97Ser	synonymous_variant	0.00572733	0.000150346	0.0394209	0.0476153	0.0094526	0.00617165	0.0100941	-	-

## Sheet: Supplementary Table 7
Table S7. Common ALDH2 variants with allele frequency >0.1% in at least one the seven ethnic groups. The variants are arranged according to their chromosomal position, RSID, HGVS Consequence, Variant Effect Predictor (VEP) annotation and ethnicity. PolyPhen and SIFT predictions are also listed for missense variants.
				Allele Frequency (%)							Function Prediction
Position	RSIDs	HGVS Consequence	VEP Annotation	African/African-American	East Asian	European (Non-Finnish)	European (Finnish)	Latino/Admixed American	Ashkenazi Jewish	South Asian	PolyPhen	SIFT
112247422	rs369765587	c.*43A>G	3_prime_UTR_variant	0.000120347	0	0.000621601	0	0.00213541	0	0	-	-
112204751	rs764415326	c.-36G>A	5_prime_UTR_variant	0	0	0	0	0	0.00168681	0	-	-
112213361	rs73420482	c.115-6361G>A	intron_variant	0.0911199	0.00125144	0.000378487	0	0.00559616	0	0.00214692	-	-
112213433	rs545004870	c.115-6289G>A	intron_variant	0.000135355	0	0.00127783	0.000564844	0.000240058	0	0	-	-
112213485	rs185872513	c.115-6237C>A	intron_variant	6.76224e-05	0	0.00167764	0.00904159	0.000199681	0.000477555	0.000224195	-	-
112213558	rs763568016	c.115-6164T>C	intron_variant	0	8.74585e-05	0	0	0	0	0.00106424	-	-
112220896	rs573516739	c.220-66G>C	intron_variant	0.00931249	0	0	0	0	0	NA	-	-
112221125	rs527533208	c.360+23C>G	intron_variant	0	0.00117792	2.79002e-05	0	9.60984e-05	0	0.000104969	-	-
112223032	rs536895009	c.361-39C>T	intron_variant	0	0	0	0	0	0	0.00454041	-	-
112223159	rs374472479	c.440+9T>G	intron_variant	0	0	2.6375e-05	0	0	0.0030754	0	-	-
112227797	rs77384237	c.552+59A>G	intron_variant	0.0575109	0	6.49351e-05	0	0.00471698	0	NA	-	-
112229081	rs74595229	c.682-29C>T	intron_variant	0.0559526	0	0.00014663	0	0.00286248	0	0.000137561	-	-
112229254	rs368395266	c.795+31C>T	intron_variant	0	0	0.00153519	0.0148533	0	0.00094399	0	-	-
112229293	rs553384830	c.795+70T>A	intron_variant	0	0	0.00123265	0	0	0	NA	-	-
112229830	rs569706887	c.796-35A>G	intron_variant	0	0	0	0	0	0	0.00447251	-	-
112230015	rs75822349	c.898+48A>G	intron_variant	0.0595373	0	0.000183406	0	0.00360338	0	0.000163465	-	-
112230019	rs4646776	c.898+52G>C	intron_variant	0	0.254741	1.74177e-05	8.44666e-05	0.000495786	0.000490677	0.000244958	-	-
112230036	rs4646777	c.898+69G>A	intron_variant	0.178842	0.247429	0.175279	0.154865	0.179245	0.0931034	NA	-	-
112235846	rs149824295	c.1084-36C>T	intron_variant	0.000722601	0	0.00425671	0.000359626	0.00353307	0.0199265	0.0138098	-	-
112237653	rs146323899	c.1249-57C>T	intron_variant	0.00919475	0	9.36696e-05	0	0.000631541	0	4.09635e-05	-	-
112237656	rs756069092	c.1249-54G>A	intron_variant	4.04236e-05	5.06842e-05	8.3949e-06	0	0.00326935	0	0	-	-
112237687	rs139552439	c.1249-23C>T	intron_variant	0.000641797	5.01555e-05	0.00344475	0.000885312	0.00219036	0.0014076	3.35188e-05	-	-
112237906	rs146167264	c.1406+39A>T	intron_variant	0.00113786	0	0.000100578	0	0.000104435	0	0	-	-
112237909	rs189647488	c.1406+42C>T	intron_variant	0.000311887	0	0.0016154	0.000228686	0.000463623	0.0280914	8.11952e-05	-	-
112241597	rs74938832	c.1407-66G>C	intron_variant	0.025591	0	0	0	0.00117925	0	NA	-	-
112241624	rs564363661	c.1407-39C>T	intron_variant	0	0	1.10882e-05	0	3.49871e-05	0	0.00372981	-	-
112241795	rs147178045	c.1521+18T>C	intron_variant	0.00386874	0	0	0	0.000299162	0	0	-	-
112247327	rs777694079	c.1522-20C>T	intron_variant	0	0.00140337	0	0	0	0	0	-	-
112219724	rs200757003	p.Ile39Met	missense_variant	0	0	0.000302105	0.00326667	0	0	0	possibly_damaging	deleterious
112219728	rs141574314	p.Ile41Val	missense_variant	0.00589604	0.0015542	9.29742e-05	0	0.000620978	0	0.00186311	benign	deleterious
112221016	rs201582342	p.Pro92Thr	missense_variant	0.000120579	5.02968e-05	2.33474e-05	0	0.0215758	0	0.000131173	benign	deleterious
112228350	rs540073928	p.Ala222Asp	missense_variant	0	0.00165447	0	0	0	0	0	probably_damaging	deleterious
112229159	rs543030829	p.Thr244Met	missense_variant	0	0	1.77182e-05	0	0	0	0.0066039	probably_damaging	deleterious
112229964	rs142271678	p.Asp299Asn	missense_variant	0.00101924	0	1.59956e-05	0	0.000166567	0	0.000252307	benign	tolerated
112230413	rs201108880	p.Val304Met	missense_variant	0.000322113	5.02563e-05	7.83306e-06	0	0.0190725	0	9.87102e-05	probably_damaging	tolerated
112230515	rs202226446	p.Arg338Trp	missense_variant	0	0.000118497	0.000187607	0.00463392	3.22435e-05	0	0	probably_damaging	deleterious
112241766	rs671	p.Glu504Lys	missense_variant	0.000207297	0.255436	2.40365e-05	8.09454e-05	0.000409429	0	0.000269778	probably_damaging	deleterious
112227739	rs199847950	c.552+1G>T	splice_donor_variant	0	0	0	0	0.00185239	0	0	-	-
112221055	rs13306164	p.Leu105Leu	synonymous_variant	0.000323913	0.0247639	5.46559e-05	0	0.000571755	0	6.57981e-05	-	-
112223100	rs138443541	p.Pro130Pro	synonymous_variant	0	0	0.000247686	0	2.82167e-05	0.00115718	0	-	-
112228249	rs58280059	p.Pro188Pro	synonymous_variant	0.000160218	0	0.000232263	0	0	0.0181362	3.26648e-05	-	-
112228336	rs138201631	p.Thr217Thr	synonymous_variant	0.00376542	0	8.51512e-05	0	0.000338677	0	9.7988e-05	-	-
112229919	rs150631941	p.Leu284Leu	synonymous_variant	0.00388255	0	0	0	0.000307257	0	0	-	-
112230418	rs141555810	p.Glu305Glu	synonymous_variant	0.002134	0	0	0	0	0	0	-	-
112237784	rs141556759	p.Thr441Thr	synonymous_variant	0.0029289	0.000100321	3.88712e-05	0	0.000141323	0	3.27225e-05	-	-
112241720	rs190914158	p.Ser488Ser	synonymous_variant	0	0	7.7991e-06	0	0.00420335	9.68804e-05	0	-	-
112241771	rs569388000	p.Val505Val	synonymous_variant	0	0	0	0	0	0	0.00125953	-	-

## Sheet: Supplementary Table 8
Table S8. Common ALDH3A1 variants with allele frequency >0.1% in at least one the seven ethnic groups. The variants are arranged according to their chromosomal position, RSID, HGVS Consequence, Variant Effect Predictor (VEP) annotation and ethnicity. PolyPhen and SIFT predictions are also listed for missense variants.
				Allele Frequency (%)							Function Prediction
Position	RSIDs	HGVS Consequence	VEP Annotation	African/African-American	East Asian	European (Non-Finnish)	European (Finnish)	Latino/Admixed American	Ashkenazi Jewish	South Asian	PolyPhen	SIFT
19641477	rs115563042	c.*57C>A	3_prime_UTR_variant	0.0186333	0	5.45758e-05	0	0.000537027	0	3.26712e-05	-	-
19641517	rs200012428	c.*17C>T	3_prime_UTR_variant	0	5.01555e-05	3.88374e-05	0	0	0.00396212	6.53296e-05	-	-
19641519	rs143691519	c.*15G>A	3_prime_UTR_variant	0	0.00125401	0.000186466	4.00577e-05	0.000197651	0	9.79944e-05	-	-
19641520	rs146499259	c.*14C>T	3_prime_UTR_variant	0.001645	5.01605e-05	2.3306e-05	0	0.000141171	0	0	-	-
19648465	rs374854383	c.-23G>A	5_prime_UTR_variant	0.0051864	0	9.63168e-06	0	0.000235452	0	0	-	-
19645905	rs568618148	p.Ser143ArgfsTer22	frameshift_variant	0	0	0.000271221	3.99106e-05	0.0025127	0	0	-	-
19641573	rs755250908	c.1348-25T>G	intron_variant	4.00994e-05	0	6.20781e-05	0	5.64653e-05	0.00135266	0	-	-
19641614	rs116087608	c.1347+22G>C	intron_variant	0.0186789	0	5.42451e-05	0	0.000621293	0	3.26648e-05	-	-
19641794	rs201174820	c.1217-28G>A	intron_variant	0.00173345	0	0	0	5.65675e-05	0	0	-	-
19641795	rs140993882	c.1217-29T>C	intron_variant	0.00999597	0	1.56223e-05	0	0.000254525	0	0	-	-
19641834	rs79434246	c.1217-68G>A	intron_variant	0.000574185	0	0.00207496	0.00402994	0.00235849	0	NA	-	-
19642268	rs4646791	c.1216+40dupC	intron_variant	0.175285	0.460635	0.411718	0.409328	0.425595	0.284362	0.337522	-	-
19642272	rs11385990	c.1216+36_1216+37insT	intron_variant	0.000172951	0.0585347	0.000151689	0	5.89866e-05	0.00478128	0.00234972	-	-
19642273	rs200453129	c.1216+36G>A	intron_variant	0.0248986	0	6.73786e-05	0	0.00188457	0	3.51593e-05	-	-
19642292	rs138012937	c.1216+17G>C	intron_variant	0.0011499	0	0	0	0	0	0	-	-
19642787	rs79905857	c.1116+34G>A	intron_variant	0	0.00974882	0	0	0	0	0	-	-
19643016	rs3744695	c.950-29G>A	intron_variant	0.0122071	0.0841811	0.000191028	0	0.0436215	0.00405218	0.00197483	-	-
19643028	rs531477514	c.950-41G>T	intron_variant	0	0.00140889	5.75431e-05	0	0	0	0	-	-
19643616	rs117114051	c.949+33C>T	intron_variant	0.000240945	0.11632	0.000109956	0	0.000141651	0.00331061	0.00314136	-	-
19643810	rs3826507	c.808-20C>T	intron_variant	0.108673	0.340138	0.401423	0.411397	0.375926	0.279807	0.329843	-	-
19643835	rs371742779	c.808-45C>T	intron_variant	0	0.0012053	0	0	0	0	6.66933e-05	-	-
19644355	rs373647477	c.807+51G>C	intron_variant	0.00100225	0	0	0	0.000142231	0	0	-	-
19644567	rs374462271	c.690-44C>T	intron_variant	0	0	8.85222e-06	0	5.81193e-05	0	0.00732396	-	-
19645245	rs4646790	c.689+72G>C	intron_variant	0.00138058	0.0775641	0.000584036	0	0.0318396	0	NA	-	-
19645557	rs142785160	c.481-38_481-33delGGTCTT	intron_variant	0.00140687	0	0.00663838	0.00159579	0.0025782	0.00283258	0.000491256	-	-
19645968	rs183226242	c.395-25A>T	intron_variant	0.00204688	0	1.55044e-05	0	5.6494e-05	0	0	-	-
19645986	rs116962241	c.395-43G>T	intron_variant	0.00016116	0.0572177	0.000140163	0	5.65931e-05	0.00445477	0.00235911	-	-
19646005	rs117306414	c.395-62T>C	intron_variant	0.000163961	0.0576824	0.000143175	0	5.74119e-05	0.00460423	0.00238127	-	-
19646499	rs34474118	c.394+46A>T	intron_variant	0	0	0	0	0	0	0.0015003	-	-
19646506	rs145896313	c.394+39G>A	intron_variant	0.000550521	0	0.00464189	0.00150238	0.0010734	0.00434697	0.00175928	-	-
19646507	rs201166581	c.394+38C>T	intron_variant	4.18095e-05	0	4.93982e-05	0	0.000115533	0.00522167	3.31038e-05	-	-
19646521	rs117328009	c.394+24A>G	intron_variant	0.000161891	0.0575816	0.000135152	0	5.68764e-05	0.00457822	0.00236251	-	-
19646793	rs887239	c.163-17C>T	intron_variant	0.00996097	5.17706e-05	2.58786e-05	0	0.000348985	0	0	-	-
19648213	rs1339296285	c.162+65_162+67dupGGC	intron_variant	0.107143	0	0.00150862	0	0.010989	0	NA	-	-
19648214	rs370178415	c.162+64_162+66dupGGG	intron_variant	0.00744109	0.0182927	0.0103107	0.0156546	0.0148305	0.0192308	NA	-	-
		c.162+65_162+66dupGG	intron_variant	0.0863993	0.228659	0.273835	0.217742	0.260593	0.205128	NA	-	-
		c.162+66_162+67insGCGG	intron_variant	0.0427863	0	0.000535619	0	0	0.0128205	NA	-	-
		c.162+66_162+67insTGGGGG	intron_variant	0.000206697	0.0426829	0	0	0.00211864	0	NA	-	-
		c.162+66dupG	intron_variant	0.189955	0.615854	0.280396	0.37334	0.353814	0.275641	NA	-	-
19648218	rs199787983	c.162+62delA	intron_variant	0.0024701	0.0045208	0.00252951	0.00282486	0.00983146	0.0148515	NA	-	-
19648219	rs56234923	c.162+62A>G	intron_variant	0.971831	0.992188	0.865605	0.886027	0.89527	0.939394	NA	-	-
19648220	rs539635463	c.162+61G>T	intron_variant	0.0294506	0	0	0	0.00142857	0	NA	-	-
19648224	rs1273385887	c.162+56_162+57insCG	intron_variant	0	0	0.000218882	0.00237954	0	0	NA	-	-
19648233	rs757597237	c.162+48T>G	intron_variant	0.0856354	0.168011	0.118299	0.125813	0.18082	0.128307	0.169078	-	-
19648234	rs781738420	c.162+47A>G	intron_variant	0.0520833	0.116022	0.07164	0.071912	0.137248	0.0706215	0.101449	-	-
19648236	rs750984975	c.162+45C>G	intron_variant	0.0340502	0.0977444	0.0399408	0.0416149	0.137621	0.0363276	0.0737076	-	-
19648267	rs201273273	c.162+14G>A	intron_variant	0.000732259	0.0410774	0	0	6.95217e-05	0	0.000610501	-	-
19648271	rs59720526	c.162+10C>G	intron_variant	0.0605829	0	0.000126121	0	0.00402671	0	0.000120395	-	-
19641695	rs202164433	p.Val430Met	missense_variant	0	0.000551489	0	0	0.00203241	0	6.53253e-05	possibly_damaging	tolerated
19642348	rs114721010	p.Val393Ile	missense_variant	0.0177797	0	5.42703e-05	4.00866e-05	0.000508561	0	3.26861e-05	possibly_damaging	tolerated
19642885	rs141508989	p.Ala351Val	missense_variant	0.00521086	0	1.55834e-05	0	0.000255392	0	0	probably_damaging	deleterious
19642952	rs2228100	p.Pro329Ala	missense_variant	0.472198	0.43303	0.248104	0.248304	0.351048	0.309524	0.387539	benign	tolerated
19643654	rs561218301	p.Tyr315Cys	missense_variant	0	0	0	0	0	0	0.00212321	probably_damaging	deleterious
19643658	rs140881083	p.Arg314Cys	missense_variant	0.000360866	0.00917293	0.000830178	0.000240655	0.000197584	0.00453668	0.000293964	benign	tolerated
19643672	rs3744692	p.Gly309Glu	missense_variant	0.000160269	0.0572932	0.00013957	0	5.64398e-05	0.00463052	0.00235171	possibly_damaging	tolerated
19643684	rs60739355	p.Tyr305Phe	missense_variant	0.0282807	0	0.000139403	0	0.00169319	0	0	benign	tolerated
19643699	rs142078447	p.Gly300Asp	missense_variant	0.00136152	5.01203e-05	0.00998823	0.000757757	0.00485355	0.0125362	0.00630389	possibly_damaging	tolerated
19643732	rs115638369	p.Arg289Gln	missense_variant	0.00196283	0.000701614	3.09669e-05	0	8.46501e-05	0	0	benign	tolerated
19643753	rs143872646	p.Tyr282Cys	missense_variant	0	0	0.00058072	0.0038244	0	0	0	probably_damaging	deleterious
19643762	rs376671939	p.Ser279Cys	missense_variant	0	0	2.63699e-05	0	0	0.00168651	0	probably_damaging	deleterious
19643789	rs141568499	p.Glu270Ala	missense_variant	0.000480577	0	0.00776833	0.0163967	0.00019764	0.00221879	3.26669e-05	benign	deleterious
19644456	rs200401527	p.Asp253Asn	missense_variant	0	0.001303	0	0	0	0	0	possibly_damaging	tolerated
19644516	rs140108064	p.Ala233Ser	missense_variant	0.00140224	0	7.74425e-06	0	2.82358e-05	0	0	possibly_damaging	tolerated
		p.Ala233Thr	missense_variant	0.00272436	0	7.74425e-06	0	0	0	3.26627e-05	benign	tolerated
19645413	rs139173953	p.Thr198Met	missense_variant	0	0.00110309	7.76181e-06	0	0.000338906	0	0	benign	tolerated
19645458	rs145697414	p.His183Arg	missense_variant	0.00112423	0	0	0	8.47362e-05	0	3.26669e-05	possibly_damaging	deleterious
19645938	rs887241	p.Ser134Ala	missense_variant	0.650771	0.94802	0.664837	0.663409	0.77822	0.601641	0.736151	benign	tolerated
19646611	rs140767140	p.Val110Ile	missense_variant	0.00136262	5.01203e-05	3.1001e-05	0	8.46979e-05	0	0	benign	tolerated
19646641	rs201501891	p.Ile100Leu	missense_variant	8.01732e-05	5.01203e-05	4.6454e-05	0	5.64589e-05	0	0.0156781	possibly_damaging	deleterious
19646703	rs147115158	p.Pro79Leu	missense_variant	0	0	0.000185888	3.98184e-05	0.000367086	0.00280247	0	possibly_damaging	tolerated
19648316	rs57485106	p.Glu43Gln	missense_variant	0.0227475	0	0.000211242	0	0.00171893	0	6.89703e-05	benign	tolerated
19648349	rs201504992	p.Ala32Thr	missense_variant	0.00359444	0	0.000105033	0	0	0	0	benign	deleterious
19642938	rs147686367	c.808-1G>A	splice_acceptor_variant	0.00120666	0	0	0	0	0	0	-	-
19646719	rs773011504	p.Met1?	start_lost	0	0.00130506	0	0	0	0	0	-	-
19641744	rs57555435	p.Tyr413Tyr	synonymous_variant	0.0175277	0.113837	0.00784845	0.00132477	0.0460809	0.00434112	0.00934152	-	-
19642319	rs141612566	p.Phe402Phe	synonymous_variant	0.00583783	0	5.44188e-05	8.1182e-05	0.000226334	0	0	-	-
19642950	rs149563628	p.Pro329Pro	synonymous_variant	0.0016896	0	7.78465e-06	0	8.48368e-05	0	0	-	-
19643665	rs144805447	p.Ala311Ala	synonymous_variant	0.000440846	0	0.00435214	0.00248437	0.000762023	0.00019305	0.00329893	-	-
19644472	rs2072330	p.Pro247Pro	synonymous_variant	0.115761	0.307202	0.404504	0.409047	0.36965	0.280671	0.331188	-	-
19645412	rs57633837	p.Thr198Thr	synonymous_variant	0.0461087	0	0.00114882	0	0.00852915	0.0131452	0.000653424	-	-
19646552	rs150970681	p.Ile129Ile	synonymous_variant	0.000401155	5.01354e-05	0.000917144	0	0.00118792	0	0	-	-
19646681	rs61279095	p.Pro86Pro	synonymous_variant	0.0327803	0	0.000356186	0.00175187	0.0011857	0	6.53253e-05	-	-
19646690	rs138392076	p.Ala83Ala	synonymous_variant	0.000160256	0	8.51776e-05	0.00366417	0	0.000193162	0	-	-
19646699	rs142682649	p.Glu80Glu	synonymous_variant	0.000120212	0	0	0	0	0.00144844	0	-	-
19646750	rs59102760	p.Glu63Glu	synonymous_variant	0.00345021	0.00015124	0.0211146	0.0325965	0.0153975	0.0756762	0.0080155	-	-
19648302	rs116754663	p.Ala47Ala	synonymous_variant	0.0422243	0	0.000954782	0	0.00730215	0.011457	0.000636762	-	-

## Sheet: Supplementary Table 9
Table S9. Common ALDH3A2 variants with allele frequency >0.1% in at least one the seven ethnic groups. The variants are arranged according to their chromosomal position, RSID, HGVS Consequence, Variant Effect Predictor (VEP) annotation and ethnicity. PolyPhen and SIFT predictions are also listed for missense variants.
				Allele Frequency (%)							Function Prediction
Position	RSIDs	HGVS Consequence	VEP Annotation	African/African-American	East Asian	European (Non-Finnish)	European (Finnish)	Latino/Admixed American	Ashkenazi Jewish	South Asian	PolyPhen	SIFT
19552282	rs562321928	c.-3G>A	5_prime_UTR_variant	8.66401e-05	0.000128452	0.000106474	0	0	0	0.00258408	-	-
19552476	rs4646793	c.153+39C>T	intron_variant	0.187651	0.535742	0.295458	0.306295	0.406558	0.307701	0.435477	-	-
19552485	rs150192527	c.153+48A>G	intron_variant	0.0437209	0	0.000202347	5.46329e-05	0.00210418	0.000474383	0.000221102	-	-
19555816	rs192447227	c.386-44A>G	intron_variant	0.000403584	0	0.00277424	4.00769e-05	0.00220801	0.0333204	0.00193405	-	-
19555976	rs1004491	c.471+31T>C	intron_variant	0.149371	0.526577	0.295498	0.278832	0.407728	0.305941	0.433146	-	-
19555978	rs377025343	c.471+33T>C	intron_variant	0	0	1.54921e-05	0	0.000141163	0.00376157	0	-	-
19558542	rs4646795	c.472-1137T>A	intron_variant	0.00504819	0.0269231	0.00570391	0.00115141	0.00471698	0	NA	-	-
19558623	rs569504032	c.472-1056A>C	intron_variant	0	0	0.00246242	0.0100748	0	0	NA	-	-
19558722	rs4646796	c.472-957G>A	intron_variant	0.000344353	0.151028	0	0	0	0.0103448	NA	-	-
19559620	rs117135285	c.472-59G>A	intron_variant	0.000114732	0.0437018	6.48172e-05	0	0	0.00344828	NA	-	-
19559623	rs2072332	c.472-56G>A	intron_variant	0.189152	0.546392	0.2841	0.268854	0.393868	0.306897	NA	-	-
19559656	rs181290597	c.472-23G>A	intron_variant	0	0	8.58396e-05	0.00363042	0	0	0	-	-
19561011	rs3841513	c.681-37_681-30delCTGAATTA	intron_variant	0.377165	0.913046	0.530365	0.483518	0.720141	0.46264	0.654005	-	-
19564411	rs185343765	c.799-29C>A	intron_variant	0.000414319	0	0.00249414	0.000521251	0.00104887	0.00368074	0.000196567	-	-
19568225	rs117240123	c.1108-36A>G	intron_variant	0.000160475	0.0451483	0.00017903	0	0.000169818	0.00444444	0.00209699	-	-
19575318	rs551471666	c.1443+50_1443+52dupGGC	intron_variant	0.0194727	0	0.0027038	0.000956251	0.00559164	0.00675415	0.000196027	-	-
19552312	rs72547554	p.Gln10Glu	missense_variant	0.000898473	0	0.00678789	0.00358458	0.000880162	0.00166482	0.000577634	benign	tolerated
19552403	rs147190807	p.Asp40Gly	missense_variant	0.000248336	0	0.000807986	0	0.000134744	0.00822549	0	benign	tolerated
19559770	rs115977487	p.Ala188Val	missense_variant	0.038215	0	0.000185776	3.98089e-05	0.00189084	0	0.000261318	benign	tolerated
19564634	rs1800869	p.Cys162Trp	missense_variant	0.0658011	0.392527	0.241785	0.210142	0.305107	0.154896	0.221641	unknown	null
19566694	rs147200808	p.Glu330Gly	missense_variant	0	0	0.00023227	0	0.000112918	0.00337577	0.000130668	probably_damaging	deleterious
19566753	rs189167880	p.Asn350His	missense_variant	0.00140168	0	1.54885e-05	0	0	0	0	benign	tolerated
19575096	rs61737992	p.Pro424Ser	missense_variant	0.00104142	0	0.00654146	0.00318421	0.00476943	0.0048216	0.000457277	benign	tolerated
19575199	rs144190241	p.Arg458Gln	missense_variant	0	0.00310715	0	0	5.64398e-05	0	3.26648e-05	benign	tolerated
19578921	rs138462610	p.Glu93Lys	missense_variant	0.00212272	0	0.0108568	0.00215122	0.00708679	0.00318287	0.00156801	benign	tolerated
19578873	rs7216	c.*12-2A>T	splice_acceptor_variant	0.537187	0.991327	0.557264	0.502827	0.745287	0.482539	0.666863	-	-
19555854	rs117330764	c.386-6A>G	splice_region_variant	0.0529775	0	0.0110247	0.0120746	0.0104467	0.013696	0.00450863	-	-
19568258	rs148944691	c.1108-3C>T	splice_region_variant	4.00545e-05	0.00796833	1.55012e-05	0	0	0	0.000294022	-	-
19555891	rs200806435	p.Leu139Leu	synonymous_variant	4.00449e-05	0.00140337	0.000131634	0	0.000338658	0	0.000424642	-	-
19555939	rs149865400	p.Leu155Leu	synonymous_variant	0.00412462	0	7.74389e-06	0	0.000112873	0	6.53296e-05	-	-
19559771	rs61757681	p.Ala188Ala	synonymous_variant	0.0016421	0	3.09621e-05	0	5.6443e-05	0	0	-	-
19575158	rs760611340	p.Ser444Ser	synonymous_variant	0	0.00110254	0	0	0	0	0	-	-
19575224	rs150927045	p.Leu466Leu	synonymous_variant	0.000240442	0	0.000635039	0	0.000903036	0.00202546	0.000914554	-	-
19578923	rs373071861	p.Glu93Glu	synonymous_variant	0.00196235	0	0	0	2.82279e-05	0	3.26669e-05	-	-

## Sheet: Supplementary Table 10
Table S10. Common ALDH3B1 variants with allele frequency >0.1% in at least one the seven ethnic groups. The variants are arranged according to their chromosomal position, RSID, HGVS Consequence, Variant Effect Predictor (VEP) annotation and ethnicity. PolyPhen and SIFT predictions are also listed for missense variants.
				Allele Frequency (%)							Function Prediction
Position	RSIDs	HGVS Consequence	VEP Annotation	African/African-American	East Asian	European (Non-Finnish)	European (Finnish)	Latino/Admixed American	Ashkenazi Jewish	South Asian	PolyPhen	SIFT
67795439	rs144879452	c.*33T>C	3_prime_UTR_variant	0.0235164	0	1.1153e-05	0	0.00128875	0	0	-	-
67795456	rs142085281	c.*50G>A	3_prime_UTR_variant	0.00331666	0	1.04089e-05	0	3.41413e-05	0	0	-	-
67795469	rs563096242	c.*63G>A	3_prime_UTR_variant	0.000106735	0	0.000229294	0	3.30491e-05	0	0.00547138	-	-
67795484	rs541303778	c.*78G>A	3_prime_UTR_variant	0	0.00203773	1.83854e-05	0	0	0	0.00010894	-	-
67795489	rs111444623	c.*83C>T	3_prime_UTR_variant	0.0110626	0	1.76616e-05	0	0.000329815	0	0	-	-
67795613	rs3751081	c.*207G>A	3_prime_UTR_variant	9.75419e-05	0.0395	0.000220786	7.44158e-05	6.0241e-05	0	0.000108069	-	-
67795636	rs566786820	c.*230T>C	3_prime_UTR_variant	0.000163114	6.38651e-05	0.000285528	8.64006e-05	0.00106596	0	0.00435123	-	-
67795655	rs757819965	c.*249C>A	3_prime_UTR_variant	0	0.000253079	3.02051e-05	0	0	0.00155726	8.52878e-05	-	-
67789293	rs58160034	c.898-1G>C	coding_sequence_variant	4.03096e-05	0.00944344	7.79229e-06	0	0	0	3.27633e-05	-	-
67795378	rs11436139	p.Gln458ProfsTer21	coding_sequence_variant	1	1	0.999965	0.99993	1	1	0.999832	-	-
67786064	rs11433668	p.Arg78ProfsTer65	frameshift_variant	1	1	0.99998	1	1	1	1	-	-
67789291	rs543365099	p.Arg300ThrfsTer10	frameshift_variant	0	0.479592	0.00909091	0	0	0	0.0357143	-	-
		p.Arg300ProfsTer10	frameshift_variant	0.999919	0.990506	0.999977	1	0.999972	1	0.999967	-	-
67782941	rs369125948	c.162+12T>C	intron_variant	0.00318116	0	1.14471e-05	0	0.000218357	0	0	-	-
67782947	rs2286170	c.162+18G>T	intron_variant	0.108876	0.236195	0.220515	0.357918	0.186927	0.18004	0.182097	-	-
67782948	rs535517326	c.162+19T>C	intron_variant	0.024666	0	0.000166366	5.08906e-05	0.00122249	0	4.2123e-05	-	-
67782951	rs186487054	c.162+22G>A	intron_variant	0.00238745	0	1.18427e-05	0	0.000184911	0	0	-	-
67783000	rs539459806	c.162+71G>A	intron_variant	0	0	1.41547e-05	0	0.00317822	0	0	-	-
67785970	rs149625616	c.163-27C>T	intron_variant	0.000412056	0	0.00315327	0	0.00586891	0.0165394	0.00595186	-	-
67786228	rs570844706	c.271-14G>A	intron_variant	0	0	3.97267e-05	0	0.00340615	0	0.000175546	-	-
67786394	rs74966911	c.391+32C>T	intron_variant	0.108167	8.09979e-05	0.00030053	0	0.00745718	0.0072324	8.967e-05	-	-
67786398	rs4244839	c.391+36T>C	intron_variant	0.390129	0.197621	0.235937	0.122737	0.135756	0.239283	0.143197	-	-
67786404	rs370455543	c.391+42C>T	intron_variant	0.000546514	0.00114848	0.000859228	0	0.000381065	0	4.62107e-05	-	-
67786411	rs191402025	c.391+49T>C	intron_variant	0.00795869	0	9.96016e-05	0	0.000169492	0	0	-	-
67786603	rs368426814	c.392-36C>T	intron_variant	0.00400339	5.79912e-05	4.4218e-05	0	0.00015526	0	7.38607e-05	-	-
67786764	rs1636207	c.477+40A>G	intron_variant	0.710343	0.457064	0.466875	0.484521	0.331688	0.424002	0.413057	-	-
67787139	rs77192555	c.478-45C>T	intron_variant	0.00177627	5.11143e-05	0.000303815	4.11252e-05	0.000286041	0.000203791	0.000236104	-	-
67787140	rs61887541	c.478-44G>A	intron_variant	0.000660229	0	0.00373218	0.000533443	0.00108646	0	0.00127158	-	-
67787174	rs190144520	c.478-10C>T	intron_variant	0.00556323	0	3.89718e-05	0	0.000141435	0	0	-	-
67788905	rs377568350	c.560-49G>A	intron_variant	0.000742329	0.00322279	7.92728e-05	0	3.06654e-05	0	0	-	-
67788925	rs371062066	c.560-29C>T	intron_variant	0	0.00133539	0	0	2.95421e-05	0	0.000231589	-	-
67788926	rs557821457	c.560-28G>T	intron_variant	0	0	0	0	0	0	0.00213317	-	-
67789403	rs191733017	c.943+64A>T	intron_variant	0.0240617	0	0	0	0	0	NA	-	-
67790006	rs4930226	c.944-54dupC	intron_variant	1	1	0.999935	1	1	1	NA	-	-
67790017	rs192710504	c.944-46G>A	intron_variant	0.00048477	0.00855906	7.18861e-05	0	5.712e-05	0	0.00188514	-	-
67790043	rs536694406	c.944-20G>A	intron_variant	0	0	0	0	0	0	0.00121105	-	-
67790239	rs372936105	c.1110+10C>T	intron_variant	0.00148821	0	6.26655e-05	0.00016081	5.65355e-05	0	0	-	-
67790243	rs3764818	c.1110+14C>T	intron_variant	0.0673659	0.165594	0.222527	0.33652	0.1648	0.181086	0.175738	-	-
67790278	rs3764817	c.1110+49C>T	intron_variant	0.399834	0.210364	0.234574	0.122264	0.122238	0.215022	0.210765	-	-
67790294	rs199673257	c.1110+72delG	intron_variant	0	0	0.0017537	0.000288517	0	0	NA	-	-
		c.1110+72dupG	intron_variant	0.00345145	0	0.0114965	0.00375072	0.00943396	0.00699301	NA	-	-
67793404	rs73505244	c.1111-73T>C	intron_variant	0.0938794	0	0.000129752	0	0.00235849	0	NA	-	-
67793412	rs189247497	c.1111-65G>T	intron_variant	0.00275672	0	0	0	0	0	NA	-	-
67793448	rs2286164	c.1111-29A>G	intron_variant	0.381392	0.210116	0.233763	0.12168	0.1204	0.217276	0.218089	-	-
67793613	rs376656014	c.1210+37G>A	intron_variant	0	0.00597081	0	0	0	0	0	-	-
67793622	rs367688785	c.1210+46G>A	intron_variant	0.00142575	0	0	0	0	0	5.42241e-05	-	-
67782870	rs199730372	p.Arg35Cys	missense_variant	0.00464673	0	0.000551254	0	0.00042324	0	0	benign	deleterious
67786006	rs200540814	p.Glu58Lys	missense_variant	0.00112263	0	1.07624e-05	0	0.000249732	0	4.14079e-05	probably_damaging	deleterious
67786061	rs529954694	p.Arg76Lys	missense_variant	0.1875	0	0.0416667	0	0	0	0.469112	benign	tolerated
67786650	rs375063489	p.Val135Met	missense_variant	0.00138959	0	7.86126e-06	0	8.53777e-05	0	0	possibly_damaging	deleterious
67787247	rs199800006	p.Asp181Asn	missense_variant	0	0	0.000627995	0	0.00138356	0.00280085	0.00104521	probably_damaging	deleterious
67788962	rs200513950	p.Arg190Ser	missense_variant	0.000161708	0	0.00141103	0.000642622	0	0	6.60022e-05	benign	tolerated
67789275	rs139979796	p.Arg294Gln	missense_variant	0.0482194	0.000222321	0.000163219	0	0.00124461	0	0.00010101	benign	tolerated
67789277	rs370461081	p.Ala295Thr	missense_variant	0.00010798	0.00571778	0	0	9.11411e-05	0	0	benign	tolerated
67789327	rs200367510	p.Asp311Asn	missense_variant	0	0.000218531	9.14896e-06	0	0.00141351	0	0	benign	tolerated
67790146	rs780821654	p.Val343Met	missense_variant	0	0	0	0	2.89218e-05	0	0.00146982	probably_damaging	deleterious
67790188	rs190544690	p.Glu357Lys	missense_variant	0	0.0169441	0	0	0.000141147	0	0.000228639	probably_damaging	deleterious
67795279	rs908509521	p.Ala425Thr	missense_variant	5.39665e-05	0	0.000101556	0	0.00333333	0	0	benign	tolerated
67795306	rs199635628	p.Glu434Lys	missense_variant	0.000112246	0	0.00109102	0.000162584	0.000232126	0.000113148	0	probably_damaging	deleterious
67795587	rs776468909	p.Leu224Phe	missense_variant	4.62834e-05	0.00254372	7.51252e-05	0	0	0	0	unknown	null
67795518	rs561264104	c.602-1G>A	splice_acceptor_variant	0	0.00210128	0	0	2.86533e-05	0	3.32823e-05	-	-
67786113	rs3815220	c.270+7C>T	splice_region_variant	5.67215e-05	0.0419689	0.000105755	0	0.000372024	0	0.000894454	-	-
67787273	rs554049096	c.559+8C>T	splice_region_variant	8.08473e-05	0.00175879	2.33307e-05	0	2.82694e-05	0	0.0266392	-	-
67782792	rs147445707	p.Arg9Arg	synonymous_variant	0.000242307	0.0108027	0	0	0	0	0.000236155	-	-
67782827	rs308293	p.Thr20Thr	synonymous_variant	0.155763	0.0162404	0.00436328	0.000106281	0.00929179	0.00472255	0.0740608	-	-
67782857	rs2286171	p.Leu30Leu	synonymous_variant	0.0698995	0.0160286	0.00393438	0	0.0051146	0.00455789	0.0743131	-	-
67786259	rs34280013	p.Ser96Ser	synonymous_variant	0.0835673	0.000154919	0.000188822	0	0.00411665	0	0.00021796	-	-
67786355	rs146689178	p.Leu128Leu	synonymous_variant	0.000645161	0	0.00283525	0.000963597	0.000810686	0.000113456	0.00637443	-	-
67786664	rs535638253	p.Ser139Ser	synonymous_variant	4.17467e-05	0.00502925	1.56578e-05	0	0	0	0	-	-
67789111	rs371833737	p.Ala239Ala	synonymous_variant	4.01155e-05	0.00125313	2.32385e-05	0	0	0	0.000130693	-	-
67789138	rs2286168	p.Tyr248Tyr	synonymous_variant	0.277171	0.210777	0.234214	0.121216	0.11626	0.214617	0.210612	-	-
67790145	rs148836081	p.Asn342Asn	synonymous_variant	0.0289001	0	6.19444e-05	0	0.00203252	0	0	-	-
67790160	rs116575761	p.Asp347Asp	synonymous_variant	0.0062515	5.01153e-05	7.74341e-06	0	0.000423442	0	9.7988e-05	-	-
67793509	rs2286163	p.Ser381Ser	synonymous_variant	0.262232	0.211715	0.232548	0.120949	0.112949	0.214426	0.211219	-	-
67793542	rs761045972	p.His392His	synonymous_variant	0	0	9.03147e-06	0	0	0	0.00126773	-	-
67795299	rs308341	p.Pro431Pro	synonymous_variant	0.378576	0.239715	0.192653	0.324559	0.193395	0.185889	0.164031	-	-
67795344	rs374814356	p.Pro446Pro	synonymous_variant	0	0.00257069	0	6.00528e-05	0.000808942	0	0.0027907	-	-
67795353	rs3751082	p.Leu449Leu	synonymous_variant	0.199179	0.250481	0.210147	0.362511	0.183131	0.174526	0.163803	-	-

[truncated: 9 more sheets: Supplementary Table 11, Supplementary Table 12, Supplementary Table 13, Supplementary Table 14, Supplementary Table 15, Supplementary Table 16, Supplementary Table 17, Supplementary Table 18, Supplementary Table 19]
